# Supplementary material for: Bimodal regulation of the PRC2 complex by USP7 underlies tumorigenesis
Source: Nucleic Acids Res. 2021 Apr 13;49(8):4421–40. doi: 10.1093/nar/gkab209 (PMC8096222; doi:10.1093/nar/gkab209)
Supplement: gkab209_Supplemental_Files [file gkab209_supplemental_files.zip]

Archive with 4 entries (4 files):
- Supplemental Figures and Figure Legends.pdf
- Supplemental Table 1.xlsx
- Supplemental Table 2-submission.xlsx
- Supplementary_Materials_.pdf
