# Supplementary material for: Bimodal regulation of the PRC2 complex by USP7 underlies tumorigenesis
Source: Nucleic Acids Res. 2021 Apr 13;49(8):4421–40. doi: 10.1093/nar/gkab209 (PMC8096222; doi:10.1093/nar/gkab209)
Supplement: gkab209_Supplemental_Files [file gkab209_supplemental_files.zip › Supplemental Table 2-submission.xlsx]

## Sheet: USP7
seqnames	start	end	width	strand	V4	V5	annotation	geneChr	geneStart	geneEnd	geneLength	geneStrand	geneId	transcriptId	distanceToTSS	ENSEMBL	SYMBOL	GENENAME
chr1	16825	16873	49	*	MACS_peak_1	39	Promoter (<=1kb)	1	14362	16765	2404	-	653635	uc009vis.3	-60	ENSG00000227232	WASH7P	WAS protein family homolog 7 pseudogene
chr1	18172	18264	93	*	MACS_peak_2	32	Promoter (<=1kb)	1	15796	18061	2266	-	653635	uc009vjd.2	-111	ENSG00000227232	WASH7P	WAS protein family homolog 7 pseudogene
chr1	72306	72354	49	*	MACS_peak_3	40	Promoter (3-4kb)	1	69091	70008	918	+	79501	uc001aal.1	3215	ENSG00000186092	OR4F5	olfactory receptor family 4 subfamily F member 5
chr1	228501	228549	49	*	MACS_peak_4	42	Distal Intergenic	1	134773	140566	5794	-	729737	uc021oeg.2	-87935	NA	LOC729737	uncharacterized LOC729737
chr1	428992	429040	49	*	MACS_peak_5	40	Distal Intergenic	1	367659	368597	939	+	729759	uc010nxu.2	61333	ENSG00000284733	OR4F29	olfactory receptor family 4 subfamily F member 29
chr1	439581	439635	55	*	MACS_peak_6	40	Distal Intergenic	1	367659	368597	939	+	729759	uc010nxu.2	71922	ENSG00000284733	OR4F29	olfactory receptor family 4 subfamily F member 29
chr1	544408	544456	49	*	MACS_peak_7	51	Distal Intergenic	1	621096	622034	939	-	729759	uc010nxv.2	77578	ENSG00000284733	OR4F29	olfactory receptor family 4 subfamily F member 29
chr1	544945	545009	65	*	MACS_peak_8	30	Distal Intergenic	1	621096	622034	939	-	729759	uc010nxv.2	77025	ENSG00000284733	OR4F29	olfactory receptor family 4 subfamily F member 29
chr1	545083	545155	73	*	MACS_peak_9	52	Distal Intergenic	1	621096	622034	939	-	729759	uc010nxv.2	76879	ENSG00000284733	OR4F29	olfactory receptor family 4 subfamily F member 29
chr1	545930	546051	122	*	MACS_peak_10	29	Distal Intergenic	1	621096	622034	939	-	729759	uc010nxv.2	75983	ENSG00000284733	OR4F29	olfactory receptor family 4 subfamily F member 29
chr1	546446	546513	68	*	MACS_peak_11	29	Distal Intergenic	1	621096	622034	939	-	729759	uc010nxv.2	75521	ENSG00000284733	OR4F29	olfactory receptor family 4 subfamily F member 29
chr1	577927	577975	49	*	MACS_peak_12	30	Distal Intergenic	1	621096	622034	939	-	729759	uc010nxv.2	44059	ENSG00000284733	OR4F29	olfactory receptor family 4 subfamily F member 29
chr1	647786	647874	89	*	MACS_peak_13	20	Distal Intergenic	1	661139	665731	4593	-	100133331	uc001abe.4	17857	NA	LOC100133331	uncharacterized LOC100133331
chr1	672648	672702	55	*	MACS_peak_14	20	Promoter (1-2kb)	1	661139	670994	9856	-	100133331	uc009vjm.3	-1654	NA	LOC100133331	uncharacterized LOC100133331
chr1	675240	675318	79	*	MACS_peak_15	20	Promoter (4-5kb)	1	661139	670994	9856	-	100133331	uc009vjm.3	-4246	NA	LOC100133331	uncharacterized LOC100133331
chr1	714448	714544	97	*	MACS_peak_16	39	Promoter (<=1kb)	1	700245	714068	13824	-	100288069	uc001abo.3	-380	NA	LOC100288069	uncharacterized LOC100288069
chr1	739330	739385	56	*	MACS_peak_17	40	Distal Intergenic	1	761586	762902	1317	-	79854	uc010nxx.2	23517	ENSG00000225880	LINC00115	long intergenic non-protein coding RNA 115
chr1	790296	790344	49	*	MACS_peak_18	40	Exon (uc001abp.2/643837, exon 6 of 6)	1	803451	812182	8732	-	284593	uc001abt.4	21838	ENSG00000230368	FAM41C	family with sequence similarity 41 member C
chr1	845918	845966	49	*	MACS_peak_19	30	Distal Intergenic	1	852953	854817	1865	-	100130417	uc010nxy.1	8851	ENSG00000223764	LOC100130417	uncharacterized LOC100130417
chr1	849835	849917	83	*	MACS_peak_20	30	Promoter (4-5kb)	1	852953	854817	1865	-	100130417	uc010nxy.1	4900	ENSG00000223764	LOC100130417	uncharacterized LOC100130417
chr1	853270	853318	49	*	MACS_peak_21	20	Promoter (1-2kb)	1	852953	854817	1865	-	100130417	uc010nxy.1	1499	ENSG00000223764	LOC100130417	uncharacterized LOC100130417
chr1	858036	858113	78	*	MACS_peak_22	20	Promoter (2-3kb)	1	860530	871276	10747	+	148398	uc001abv.1	-2417	ENSG00000187634	SAMD11	sterile alpha motif domain containing 11
chr1	858672	858729	58	*	MACS_peak_23	30	Promoter (1-2kb)	1	860530	871276	10747	+	148398	uc001abv.1	-1801	ENSG00000187634	SAMD11	sterile alpha motif domain containing 11
chr1	865007	865058	52	*	MACS_peak_24	40	Promoter (3-4kb)	1	861302	879961	18660	+	148398	uc031pkn.1	3705	ENSG00000187634	SAMD11	sterile alpha motif domain containing 11
chr1	865555	865613	59	*	MACS_peak_25	20	Promoter (4-5kb)	1	861302	879961	18660	+	148398	uc031pkn.1	4253	ENSG00000187634	SAMD11	sterile alpha motif domain containing 11
chr1	866399	866451	53	*	MACS_peak_26	40	5' UTR	1	861302	879961	18660	+	148398	uc031pkn.1	5097	ENSG00000187634	SAMD11	sterile alpha motif domain containing 11
chr1	868147	868195	49	*	MACS_peak_27	20	Intron (uc001abv.1/148398, intron 4 of 4)	1	874655	879533	4879	+	148398	uc031pko.1	-6460	ENSG00000187634	SAMD11	sterile alpha motif domain containing 11
chr1	875000	875048	49	*	MACS_peak_28	39	Promoter (<=1kb)	1	874655	879533	4879	+	148398	uc031pko.1	345	ENSG00000187634	SAMD11	sterile alpha motif domain containing 11
chr1	888738	888790	53	*	MACS_peak_29	30	Intron (uc001aby.4/26155, intron 6 of 16)	1	879583	893918	14336	-	26155	uc001aby.4	5128	ENSG00000188976	NOC2L	NOC2 like nucleolar associated transcriptional repressor
chr1	895457	895512	56	*	MACS_peak_30	30	Promoter (<=1kb)	1	895967	901099	5133	+	339451	uc001aca.2	-455	ENSG00000187961	KLHL17	kelch like family member 17
chr1	900590	900638	49	*	MACS_peak_31	29	Promoter (1-2kb)	1	901877	910484	8608	+	84069	uc001acd.3	-1239	ENSG00000187583	PLEKHN1	pleckstrin homology domain containing N1
chr1	908371	908428	58	*	MACS_peak_32	40	Promoter (3-4kb)	1	910579	912021	1443	-	84808	uc001acg.2	3593	ENSG00000187642	PERM1	PPARGC1 and ESRR induced regulator, muscle 1
chr1	913835	913883	49	*	MACS_peak_33	30	Promoter (1-2kb)	1	910579	912021	1443	-	84808	uc001acg.2	-1814	ENSG00000187642	PERM1	PPARGC1 and ESRR induced regulator, muscle 1
chr1	928434	928510	77	*	MACS_peak_34	48	Distal Intergenic	1	934342	935552	1211	-	57801	uc001aci.2	7042	ENSG00000188290	HES4	hes family bHLH transcription factor 4
chr1	941011	941105	95	*	MACS_peak_35	37	Distal Intergenic	1	934342	935552	1211	-	57801	uc010nyc.1	-5459	ENSG00000188290	HES4	hes family bHLH transcription factor 4
chr1	956125	956235	111	*	MACS_peak_36	32	Promoter (<=1kb)	1	955503	991499	35997	+	375790	uc001ack.2	622	ENSG00000188157	AGRN	agrin
chr1	960319	960399	81	*	MACS_peak_37	39	Promoter (4-5kb)	1	955503	991499	35997	+	375790	uc001ack.2	4816	ENSG00000188157	AGRN	agrin
chr1	963812	963871	60	*	MACS_peak_38	52	Intron (uc001ack.2/375790, intron 2 of 35)	1	955503	991499	35997	+	375790	uc001ack.2	8309	ENSG00000188157	AGRN	agrin
chr1	969102	969192	91	*	MACS_peak_39	40	Intron (uc001ack.2/375790, intron 2 of 35)	1	955503	991499	35997	+	375790	uc001ack.2	13599	ENSG00000188157	AGRN	agrin
chr1	970644	970807	164	*	MACS_peak_40	52	Exon (uc001ack.2/375790, exon 3 of 36)	1	955503	991499	35997	+	375790	uc001ack.2	15141	ENSG00000188157	AGRN	agrin
chr1	971165	971213	49	*	MACS_peak_41	20	Intron (uc001ack.2/375790, intron 3 of 35)	1	955503	991499	35997	+	375790	uc001ack.2	15662	ENSG00000188157	AGRN	agrin
chr1	979505	979553	49	*	MACS_peak_42	30	Exon (uc001ack.2/375790, exon 11 of 36)	1	955503	991499	35997	+	375790	uc001ack.2	24002	ENSG00000188157	AGRN	agrin
chr1	984212	984303	92	*	MACS_peak_43	30	Exon (uc001ack.2/375790, exon 24 of 36)	1	1007126	1009687	2562	-	401934	uc021oen.1	25384	ENSG00000237330	RNF223	ring finger protein 223
chr1	1019960	1020059	100	*	MACS_peak_44	24	Intron (uc010nyd.1/54991, intron 5 of 8)	1	1017198	1026945	9748	-	54991	uc010nyd.1	6886	ENSG00000131591	C1orf159	chromosome 1 open reading frame 159
chr1	1020720	1020834	115	*	MACS_peak_45	30	Intron (uc010nyd.1/54991, intron 5 of 8)	1	1017198	1026945	9748	-	54991	uc010nyd.1	6111	ENSG00000131591	C1orf159	chromosome 1 open reading frame 159
chr1	1021859	1021959	101	*	MACS_peak_46	30	Promoter (4-5kb)	1	1017198	1026945	9748	-	54991	uc010nyd.1	4986	ENSG00000131591	C1orf159	chromosome 1 open reading frame 159
chr1	1063521	1063601	81	*	MACS_peak_47	40	Distal Intergenic	1	1072397	1079434	7038	+	254099	uc001acv.3	-8796	ENSG00000223823	LINC01342	long intergenic non-protein coding RNA 1342
chr1	1079509	1079557	49	*	MACS_peak_48	40	Distal Intergenic	1	1072397	1079434	7038	+	254099	uc001acv.3	7112	ENSG00000223823	LINC01342	long intergenic non-protein coding RNA 1342
chr1	1079756	1079824	69	*	MACS_peak_49	52	Distal Intergenic	1	1072397	1079434	7038	+	254099	uc001acv.3	7359	ENSG00000223823	LINC01342	long intergenic non-protein coding RNA 1342
chr1	1080488	1080558	71	*	MACS_peak_50	30	Distal Intergenic	1	1072397	1079434	7038	+	254099	uc001acv.3	8091	ENSG00000223823	LINC01342	long intergenic non-protein coding RNA 1342
chr1	1081033	1081081	49	*	MACS_peak_51	30	Distal Intergenic	1	1072397	1079434	7038	+	254099	uc001acv.3	8636	ENSG00000223823	LINC01342	long intergenic non-protein coding RNA 1342
chr1	1081357	1081405	49	*	MACS_peak_52	30	Distal Intergenic	1	1072397	1079434	7038	+	254099	uc001acv.3	8960	ENSG00000223823	LINC01342	long intergenic non-protein coding RNA 1342
chr1	1084972	1085020	49	*	MACS_peak_53	30	Distal Intergenic	1	1072397	1079434	7038	+	254099	uc001acv.3	12575	ENSG00000223823	LINC01342	long intergenic non-protein coding RNA 1342
chr1	1108872	1108920	49	*	MACS_peak_54	27	Promoter (<=1kb)	1	1109286	1133313	24028	+	254173	uc001acy.2	-366	ENSG00000162571	TTLL10	tubulin tyrosine ligase like 10
chr1	1117169	1117269	101	*	MACS_peak_55	20	Promoter (2-3kb)	1	1115077	1121243	6167	+	254173	uc001acz.2	2092	ENSG00000162571	TTLL10	tubulin tyrosine ligase like 10
chr1	1117740	1117825	86	*	MACS_peak_56	30	Promoter (2-3kb)	1	1115077	1121243	6167	+	254173	uc001acz.2	2663	ENSG00000162571	TTLL10	tubulin tyrosine ligase like 10
chr1	1118157	1118248	92	*	MACS_peak_57	52	Promoter (3-4kb)	1	1115077	1121243	6167	+	254173	uc001acz.2	3080	ENSG00000162571	TTLL10	tubulin tyrosine ligase like 10
chr1	1137305	1137363	59	*	MACS_peak_58	49	Promoter (3-4kb)	1	1138888	1141060	2173	-	8784	uc001ada.3	3697	ENSG00000186891	TNFRSF18	TNF receptor superfamily member 18
chr1	1146368	1146468	101	*	MACS_peak_59	20	Promoter (3-4kb)	1	1146706	1149548	2843	-	7293	uc001ade.3	3080	ENSG00000186827	TNFRSF4	TNF receptor superfamily member 4
chr1	1146635	1146690	56	*	MACS_peak_60	40	Promoter (2-3kb)	1	1146706	1149548	2843	-	7293	uc001ade.3	2858	ENSG00000186827	TNFRSF4	TNF receptor superfamily member 4
chr1	1158997	1159056	60	*	MACS_peak_61	20	Promoter (<=1kb)	1	1158104	1159348	1245	-	51150	uc001adj.1	292	ENSG00000078808	SDF4	stromal cell derived factor 4
chr1	1163022	1163077	56	*	MACS_peak_62	40	Promoter (3-4kb)	1	1158104	1159348	1245	-	51150	uc001adj.1	-3674	ENSG00000078808	SDF4	stromal cell derived factor 4
chr1	1163633	1163681	49	*	MACS_peak_63	30	Promoter (3-4kb)	1	1152288	1167447	15160	-	51150	uc001adh.4	3766	ENSG00000078808	SDF4	stromal cell derived factor 4
chr1	1164776	1164824	49	*	MACS_peak_64	30	Promoter (2-3kb)	1	1152288	1167447	15160	-	51150	uc001adh.4	2623	ENSG00000078808	SDF4	stromal cell derived factor 4
chr1	1175284	1175360	77	*	MACS_peak_65	20	Downstream (2-3kb)	1	1177826	1182102	4277	-	388581	uc001adl.2	6742	ENSG00000184163	C1QTNF12	C1q and TNF related 12
chr1	1179079	1179140	62	*	MACS_peak_66	20	Promoter (2-3kb)	1	1177826	1182102	4277	-	388581	uc001adl.2	2962	ENSG00000184163	C1QTNF12	C1q and TNF related 12
chr1	1179737	1179822	86	*	MACS_peak_67	30	Promoter (2-3kb)	1	1177826	1182102	4277	-	388581	uc001adl.2	2280	ENSG00000184163	C1QTNF12	C1q and TNF related 12
chr1	1185470	1185577	108	*	MACS_peak_68	32	Promoter (3-4kb)	1	1177826	1182102	4277	-	388581	uc001adl.2	-3368	ENSG00000184163	C1QTNF12	C1q and TNF related 12
chr1	1223825	1223920	96	*	MACS_peak_69	36	Intron (uc001adt.1/6339, intron 12 of 17)	1	1217537	1227409	9873	+	6339	uc001adx.2	6288	ENSG00000162572	SCNN1D	sodium channel epithelial 1 delta subunit
chr1	1224797	1224887	91	*	MACS_peak_70	40	Intron (uc001adt.1/6339, intron 12 of 17)	1	1217537	1227409	9873	+	6339	uc001adx.2	7260	ENSG00000162572	SCNN1D	sodium channel epithelial 1 delta subunit
chr1	1225436	1225503	68	*	MACS_peak_71	40	Intron (uc001adt.1/6339, intron 12 of 17)	1	1217537	1227409	9873	+	6339	uc001adx.2	7899	ENSG00000162572	SCNN1D	sodium channel epithelial 1 delta subunit
chr1	1227673	1227721	49	*	MACS_peak_72	30	Downstream (<1kb)	1	1227764	1234335	6572	-	116983	uc001ady.2	6614	ENSG00000131584	ACAP3	ArfGAP with coiled-coil, ankyrin repeat and PH domains 3
chr1	1232546	1232594	49	*	MACS_peak_73	30	Promoter (1-2kb)	1	1227764	1234335	6572	-	116983	uc001ady.2	1741	ENSG00000131584	ACAP3	ArfGAP with coiled-coil, ankyrin repeat and PH domains 3
chr1	1233641	1233737	97	*	MACS_peak_74	30	Promoter (<=1kb)	1	1227764	1234335	6572	-	116983	uc001ady.2	598	ENSG00000131584	ACAP3	ArfGAP with coiled-coil, ankyrin repeat and PH domains 3
chr1	1234228	1234276	49	*	MACS_peak_75	24	Promoter (<=1kb)	1	1227764	1234335	6572	-	116983	uc001ady.2	59	ENSG00000131584	ACAP3	ArfGAP with coiled-coil, ankyrin repeat and PH domains 3
chr1	1234629	1234696	68	*	MACS_peak_76	40	Promoter (<=1kb)	1	1227764	1234335	6572	-	116983	uc001ady.2	-294	ENSG00000131584	ACAP3	ArfGAP with coiled-coil, ankyrin repeat and PH domains 3
chr1	1238827	1238875	49	*	MACS_peak_77	40	Promoter (2-3kb)	1	1227764	1241309	13546	-	116983	uc001aea.2	2434	ENSG00000131584	ACAP3	ArfGAP with coiled-coil, ankyrin repeat and PH domains 3
chr1	1242993	1243041	49	*	MACS_peak_78	38	Promoter (<=1kb)	1	1227764	1243269	15506	-	116983	uc001aeb.2	228	ENSG00000131584	ACAP3	ArfGAP with coiled-coil, ankyrin repeat and PH domains 3
chr1	1249812	1249905	94	*	MACS_peak_79	40	Promoter (2-3kb)	1	1246965	1252830	5866	-	54973	uc009vjy.1	2925	ENSG00000127054	INTS11	integrator complex subunit 11
chr1	1254431	1254535	105	*	MACS_peak_80	30	Promoter (1-2kb)	1	1246965	1252830	5866	-	54973	uc009vjy.1	-1601	ENSG00000127054	INTS11	integrator complex subunit 11
chr1	1260426	1260569	144	*	MACS_peak_81	30	Promoter (<=1kb)	1	1260143	1264276	4134	+	80772	uc001aeo.3	283	ENSG00000224051	CPTP	ceramide-1-phosphate transfer protein
chr1	1263247	1263295	49	*	MACS_peak_82	40	Promoter (3-4kb)	1	1260143	1264276	4134	+	80772	uc001aeo.3	3104	ENSG00000224051	CPTP	ceramide-1-phosphate transfer protein
chr1	1268368	1268440	73	*	MACS_peak_83	40	Promoter (1-2kb)	1	1266726	1269844	3119	+	83756	uc010nyk.2	1642	ENSG00000169962	TAS1R3	taste 1 receptor member 3
chr1	1281532	1281582	51	*	MACS_peak_84	42	Promoter (2-3kb)	1	1270658	1284492	13835	-	1855	uc001aer.4	2910	ENSG00000107404	DVL1	dishevelled segment polarity protein 1
chr1	1288301	1288349	49	*	MACS_peak_85	38	Promoter (3-4kb)	1	1270658	1284492	13835	-	1855	uc001aer.4	-3809	ENSG00000107404	DVL1	dishevelled segment polarity protein 1
chr1	1306244	1306354	111	*	MACS_peak_86	30	Promoter (3-4kb)	1	1309110	1310246	1137	-	54998	uc001afb.1	3892	ENSG00000175756	AURKAIP1	aurora kinase A interacting protein 1
chr1	1306827	1306918	92	*	MACS_peak_87	30	Promoter (3-4kb)	1	1309110	1310246	1137	-	54998	uc001afb.1	3328	ENSG00000175756	AURKAIP1	aurora kinase A interacting protein 1
chr1	1347644	1347692	49	*	MACS_peak_88	30	Promoter (4-5kb)	1	1340413	1342693	2281	-	55052	uc010nyn.1	-4951	ENSG00000242485	MRPL20	mitochondrial ribosomal protein L20
chr1	1355331	1355441	111	*	MACS_peak_89	40	Promoter (1-2kb)	1	1353800	1356824	3025	-	441869	uc001afp.3	1383	ENSG00000235098	ANKRD65	ankyrin repeat domain 65
chr1	1356085	1356133	49	*	MACS_peak_90	20	Promoter (<=1kb)	1	1353800	1356824	3025	-	441869	uc001afp.3	691	ENSG00000235098	ANKRD65	ankyrin repeat domain 65
chr1	1377658	1377726	69	*	MACS_peak_91	30	3' UTR	1	1370903	1378262	7360	+	64856	uc001afs.3	6755	ENSG00000179403	VWA1	von Willebrand factor A domain containing 1
chr1	1382054	1382102	49	*	MACS_peak_92	20	Promoter (2-3kb)	1	1385069	1405538	20470	+	219293	uc001aft.2	-2967	ENSG00000215915	ATAD3C	ATPase family, AAA domain containing 3C
chr1	1404071	1404195	125	*	MACS_peak_93	40	Promoter (2-3kb)	1	1407164	1431582	24419	+	83858	uc001afv.3	-2969	ENSG00000160072	ATAD3B	ATPase family, AAA domain containing 3B
chr1	1420645	1420723	79	*	MACS_peak_94	29	Promoter (<=1kb)	1	1421162	1444689	23528	+	83858	uc021oeq.1	-439	ENSG00000160072	ATAD3B	ATPase family, AAA domain containing 3B
chr1	1438307	1438370	64	*	MACS_peak_95	40	Intron (uc021oeq.1/83858, intron 7 of 7)	1	1447523	1470067	22545	+	55210	uc001afz.2	-9153	ENSG00000197785	ATAD3A	ATPase family, AAA domain containing 3A
chr1	1455310	1455358	49	*	MACS_peak_96	40	Intron (uc001afz.2/55210, intron 5 of 15)	1	1447910	1470067	22158	+	55210	uc001agb.2	7400	ENSG00000197785	ATAD3A	ATPase family, AAA domain containing 3A
chr1	1456199	1456249	51	*	MACS_peak_97	40	Intron (uc001afz.2/55210, intron 7 of 15)	1	1447910	1470067	22158	+	55210	uc001agb.2	8289	ENSG00000197785	ATAD3A	ATPase family, AAA domain containing 3A
chr1	1461911	1461972	62	*	MACS_peak_98	37	Exon (uc001afz.2/55210, exon 13 of 16)	1	1470158	1475740	5583	-	339453	uc009vkf.3	13768	ENSG00000205090	TMEM240	transmembrane protein 240
chr1	1471267	1471340	74	*	MACS_peak_99	40	Promoter (4-5kb)	1	1470158	1475740	5583	-	339453	uc009vkf.3	4400	ENSG00000205090	TMEM240	transmembrane protein 240
chr1	1475563	1475611	49	*	MACS_peak_100	38	Promoter (<=1kb)	1	1470158	1475740	5583	-	339453	uc009vkf.3	129	ENSG00000205090	TMEM240	transmembrane protein 240
chr1	1476077	1476134	58	*	MACS_peak_101	40	Promoter (<=1kb)	1	1470158	1475740	5583	-	339453	uc009vkf.3	-337	ENSG00000205090	TMEM240	transmembrane protein 240
chr1	1497829	1497877	49	*	MACS_peak_102	38	3' UTR	1	1477053	1510262	33210	-	29101	uc001agd.3	12385	ENSG00000160075	SSU72	SSU72 homolog, RNA polymerase II CTD phosphatase
chr1	1521865	1521913	49	*	MACS_peak_103	30	Distal Intergenic	1	1497732	1510262	12531	-	29101	uc001age.1	-11603	ENSG00000160075	SSU72	SSU72 homolog, RNA polymerase II CTD phosphatase
chr1	1550504	1550557	54	*	MACS_peak_104	40	Promoter (<=1kb)	1	1550795	1554590	3796	+	142678	uc021oet.1	-238	ENSG00000197530	MIB2	mindbomb E3 ubiquitin protein ligase 2
chr1	1560916	1560991	76	*	MACS_peak_105	63	Promoter (<=1kb)	1	1560371	1565990	5620	+	142678	uc001agn.3	545	ENSG00000197530	MIB2	mindbomb E3 ubiquitin protein ligase 2
chr1	1574081	1574129	49	*	MACS_peak_106	30	Promoter (2-3kb)	1	1571100	1576737	5638	-	984	uc009vkj.2	2608	ENSG00000248333	CDK11B	cyclin dependent kinase 11B
chr1	1599400	1599448	49	*	MACS_peak_107	51	Promoter (2-3kb)	1	1592939	1601578	8640	-	728661	uc001ahe.4	2130	ENSG00000189339	SLC35E2B	solute carrier family 35 member E2B
chr1	1601121	1601221	101	*	MACS_peak_108	38	Promoter (<=1kb)	1	1592939	1601578	8640	-	728661	uc001ahe.4	357	ENSG00000189339	SLC35E2B	solute carrier family 35 member E2B
chr1	1604853	1604915	63	*	MACS_peak_109	30	Promoter (3-4kb)	1	1592939	1601578	8640	-	728661	uc001ahe.4	-3275	ENSG00000189339	SLC35E2B	solute carrier family 35 member E2B
chr1	1629834	1629882	49	*	MACS_peak_110	30	Promoter (1-2kb)	1	1631378	1633247	1870	+	8511	uc001ahi.1	-1496	ENSG00000215914	MMP23A	matrix metallopeptidase 23A (pseudogene)
chr1	1631953	1632001	49	*	MACS_peak_111	40	Promoter (<=1kb)	1	1631786	1633247	1462	+	8511	uc009vko.1	167	ENSG00000215914	MMP23A	matrix metallopeptidase 23A (pseudogene)
chr1	1633151	1633259	109	*	MACS_peak_112	40	Promoter (1-2kb)	1	1631786	1633247	1462	+	8511	uc009vko.1	1365	ENSG00000215914	MMP23A	matrix metallopeptidase 23A (pseudogene)
chr1	1636509	1636574	66	*	MACS_peak_113	40	Promoter (3-4kb)	1	1634170	1639684	5515	-	728642	uc001ahj.4	3110	ENSG00000008128	CDK11A	cyclin dependent kinase 11A
chr1	1647027	1647075	49	*	MACS_peak_114	40	Promoter (<=1kb)	1	1571100	1647917	76818	-	984	uc001ags.1	842	ENSG00000248333	CDK11B	cyclin dependent kinase 11B
chr1	1654483	1654531	49	*	MACS_peak_115	20	Promoter (<=1kb)	1	1647785	1655471	7687	-	984	uc001ahu.1	940	ENSG00000248333	CDK11B	cyclin dependent kinase 11B
chr1	1695954	1696002	49	*	MACS_peak_116	30	Promoter (<=1kb)	1	1685549	1696885	11337	-	65220	uc009vkx.1	883	ENSG00000008130	NADK	NAD kinase
chr1	1719894	1719942	49	*	MACS_peak_117	30	Intron (uc001aif.3/2782, intron 10 of 11)	1	1682671	1711508	28838	-	65220	uc001aie.3	-8386	ENSG00000008130	NADK	NAD kinase
chr1	1845833	1845937	105	*	MACS_peak_118	29	Promoter (<=1kb)	1	1846266	1848733	2468	+	163688	uc001aih.1	-329	ENSG00000169885	CALML6	calmodulin like 6
chr1	1854052	1854100	49	*	MACS_peak_119	30	Promoter (3-4kb)	1	1849029	1850740	1712	-	339456	uc001aij.2	-3312	ENSG00000178821	TMEM52	transmembrane protein 52
chr1	1858895	1858958	64	*	MACS_peak_120	20	5' UTR	1	1849029	1850740	1712	-	339456	uc001aij.2	-8155	ENSG00000178821	TMEM52	transmembrane protein 52
chr1	1861737	1861802	66	*	MACS_peak_121	30	Distal Intergenic	1	1849029	1850740	1712	-	339456	uc001aij.2	-10997	ENSG00000178821	TMEM52	transmembrane protein 52
chr1	1862021	1862069	49	*	MACS_peak_122	30	Distal Intergenic	1	1849029	1850740	1712	-	339456	uc001aij.2	-11281	ENSG00000178821	TMEM52	transmembrane protein 52
chr1	1878482	1878531	50	*	MACS_peak_123	30	Distal Intergenic	1	1849029	1850740	1712	-	339456	uc001aij.2	-27742	ENSG00000178821	TMEM52	transmembrane protein 52
chr1	1879508	1879626	119	*	MACS_peak_124	30	Distal Intergenic	1	1849029	1850740	1712	-	339456	uc001aij.2	-28768	ENSG00000178821	TMEM52	transmembrane protein 52
chr1	1898404	1898453	50	*	MACS_peak_125	30	Intron (uc001aim.1/85452, intron 11 of 17)	1	1886586	1922414	35829	-	85452	uc009vkz.1	23961	ENSG00000142609	CFAP74	cilia and flagella associated protein 74
chr1	1899003	1899106	104	*	MACS_peak_126	40	Intron (uc001aim.1/85452, intron 11 of 17)	1	1886586	1922414	35829	-	85452	uc009vkz.1	23308	ENSG00000142609	CFAP74	cilia and flagella associated protein 74
chr1	1900378	1900426	49	*	MACS_peak_127	36	Intron (uc001aim.1/85452, intron 10 of 17)	1	1886586	1922414	35829	-	85452	uc009vkz.1	21988	ENSG00000142609	CFAP74	cilia and flagella associated protein 74
chr1	1900740	1900826	87	*	MACS_peak_128	52	Intron (uc001aim.1/85452, intron 10 of 17)	1	1886586	1922414	35829	-	85452	uc009vkz.1	21588	ENSG00000142609	CFAP74	cilia and flagella associated protein 74
chr1	1902171	1902248	78	*	MACS_peak_129	30	Exon (uc001aim.1/85452, exon 10 of 18)	1	1886586	1922414	35829	-	85452	uc009vkz.1	20166	ENSG00000142609	CFAP74	cilia and flagella associated protein 74
chr1	1911078	1911154	77	*	MACS_peak_130	24	Intron (uc001aim.1/85452, intron 6 of 17)	1	1886586	1922414	35829	-	85452	uc009vkz.1	11260	ENSG00000142609	CFAP74	cilia and flagella associated protein 74
chr1	1913177	1913299	123	*	MACS_peak_131	40	Intron (uc001aim.1/85452, intron 6 of 17)	1	1886586	1922414	35829	-	85452	uc009vkz.1	9115	ENSG00000142609	CFAP74	cilia and flagella associated protein 74
chr1	1916350	1916398	49	*	MACS_peak_132	20	3' UTR	1	1886586	1922414	35829	-	85452	uc009vkz.1	6016	ENSG00000142609	CFAP74	cilia and flagella associated protein 74
chr1	1918427	1918522	96	*	MACS_peak_133	30	Promoter (3-4kb)	1	1886586	1922414	35829	-	85452	uc009vkz.1	3892	ENSG00000142609	CFAP74	cilia and flagella associated protein 74
chr1	1950262	1950328	67	*	MACS_peak_134	29	Promoter (<=1kb)	1	1950768	1962192	11425	+	2563	uc001aip.2	-440	ENSG00000187730	GABRD	gamma-aminobutyric acid type A receptor delta subunit
chr1	1960855	1960903	49	*	MACS_peak_135	20	Intron (uc001aip.2/2563, intron 7 of 8)	1	1950768	1962192	11425	+	2563	uc001aip.2	10087	ENSG00000187730	GABRD	gamma-aminobutyric acid type A receptor delta subunit
chr1	2000188	2000258	71	*	MACS_peak_136	40	Promoter (4-5kb)	1	2005086	2116834	111749	+	5590	uc001air.3	-4828	ENSG00000067606	PRKCZ	protein kinase C zeta
chr1	2001299	2001386	88	*	MACS_peak_137	52	Promoter (3-4kb)	1	2005086	2116834	111749	+	5590	uc001air.3	-3700	ENSG00000067606	PRKCZ	protein kinase C zeta
chr1	2004746	2004845	100	*	MACS_peak_138	30	Promoter (<=1kb)	1	2005086	2116834	111749	+	5590	uc001air.3	-241	ENSG00000067606	PRKCZ	protein kinase C zeta
chr1	2006048	2006096	49	*	MACS_peak_139	30	Promoter (<=1kb)	1	2005425	2116834	111410	+	5590	uc010nyw.2	623	ENSG00000067606	PRKCZ	protein kinase C zeta
chr1	2025067	2025115	49	*	MACS_peak_140	30	Intron (uc001aiq.3/5590, intron 4 of 17)	1	2036155	2116834	80680	+	5590	uc001ais.3	-11040	ENSG00000067606	PRKCZ	protein kinase C zeta
chr1	2031033	2031081	49	*	MACS_peak_141	31	Intron (uc001aiq.3/5590, intron 4 of 17)	1	2036155	2116834	80680	+	5590	uc001ais.3	-5074	ENSG00000067606	PRKCZ	protein kinase C zeta
chr1	2044904	2044952	49	*	MACS_peak_142	39	Intron (uc001aiq.3/5590, intron 4 of 17)	1	2036155	2116834	80680	+	5590	uc001ais.3	8749	ENSG00000067606	PRKCZ	protein kinase C zeta
chr1	2055371	2055425	55	*	MACS_peak_143	69	Intron (uc001aiq.3/5590, intron 4 of 17)	1	2036155	2116834	80680	+	5590	uc001ais.3	19216	ENSG00000067606	PRKCZ	protein kinase C zeta
chr1	2057553	2057601	49	*	MACS_peak_144	40	Intron (uc001aiq.3/5590, intron 4 of 17)	1	2076796	2088167	11372	+	5590	uc009vlb.3	-19195	ENSG00000067606	PRKCZ	protein kinase C zeta
chr1	2059775	2059823	49	*	MACS_peak_145	29	Intron (uc001aiq.3/5590, intron 4 of 17)	1	2076796	2088167	11372	+	5590	uc009vlb.3	-16973	ENSG00000067606	PRKCZ	protein kinase C zeta
chr1	2075768	2075824	57	*	MACS_peak_146	34	Promoter (<=1kb)	1	2076796	2088167	11372	+	5590	uc009vlb.3	-972	ENSG00000067606	PRKCZ	protein kinase C zeta
chr1	2104042	2104103	62	*	MACS_peak_147	26	Promoter (3-4kb)	1	2100287	2116834	16548	+	5590	uc001ait.3	3755	ENSG00000067606	PRKCZ	protein kinase C zeta
chr1	2105840	2105888	49	*	MACS_peak_148	39	Intron (uc001aiq.3/5590, intron 14 of 17)	1	2100287	2116834	16548	+	5590	uc001ait.3	5553	ENSG00000067606	PRKCZ	protein kinase C zeta
chr1	2111098	2111244	147	*	MACS_peak_149	40	Intron (uc001aiq.3/5590, intron 16 of 17)	1	2100287	2116834	16548	+	5590	uc001ait.3	10811	ENSG00000067606	PRKCZ	protein kinase C zeta
chr1	2111318	2111405	88	*	MACS_peak_150	40	Intron (uc001aiq.3/5590, intron 16 of 17)	1	2100287	2116834	16548	+	5590	uc001ait.3	11031	ENSG00000067606	PRKCZ	protein kinase C zeta
chr1	2117519	2117624	106	*	MACS_peak_151	30	Exon (uc001aiv.2/199990, exon 7 of 8)	1	2115899	2126214	10316	-	199990	uc001aiv.2	8590	ENSG00000162585	FAAP20	Fanconi anemia core complex associated protein 20
chr1	2119759	2119833	75	*	MACS_peak_152	30	Intron (uc001aiv.2/199990, intron 5 of 7)	1	2115899	2126214	10316	-	199990	uc001aiv.2	6381	ENSG00000162585	FAAP20	Fanconi anemia core complex associated protein 20
chr1	2120529	2120597	69	*	MACS_peak_153	30	Intron (uc001aiv.2/199990, intron 5 of 7)	1	2115899	2126214	10316	-	199990	uc001aiv.2	5617	ENSG00000162585	FAAP20	Fanconi anemia core complex associated protein 20
chr1	2125371	2125436	66	*	MACS_peak_154	30	Promoter (<=1kb)	1	2115899	2126214	10316	-	199990	uc001aiv.2	778	ENSG00000162585	FAAP20	Fanconi anemia core complex associated protein 20
chr1	2128478	2128526	49	*	MACS_peak_155	20	Promoter (2-3kb)	1	2123334	2126214	2881	-	199990	uc031pkv.1	-2264	ENSG00000162585	FAAP20	Fanconi anemia core complex associated protein 20
chr1	2131321	2131403	83	*	MACS_peak_156	30	Intron (uc001aix.2/199990, intron 5 of 7)	1	2123334	2126214	2881	-	199990	uc031pkv.1	-5107	ENSG00000162585	FAAP20	Fanconi anemia core complex associated protein 20
chr1	2131912	2131960	49	*	MACS_peak_157	30	Intron (uc001aix.2/199990, intron 5 of 7)	1	2123334	2126214	2881	-	199990	uc031pkv.1	-5698	ENSG00000162585	FAAP20	Fanconi anemia core complex associated protein 20
chr1	2132692	2132780	89	*	MACS_peak_158	20	Intron (uc001aix.2/199990, intron 4 of 7)	1	2115899	2139172	23274	-	199990	uc001aix.2	6392	ENSG00000162585	FAAP20	Fanconi anemia core complex associated protein 20
chr1	2139646	2139694	49	*	MACS_peak_159	30	Promoter (<=1kb)	1	2115899	2139172	23274	-	199990	uc001aix.2	-474	ENSG00000162585	FAAP20	Fanconi anemia core complex associated protein 20
chr1	2141206	2141275	70	*	MACS_peak_160	30	Promoter (2-3kb)	1	2115899	2139172	23274	-	199990	uc001aix.2	-2034	ENSG00000162585	FAAP20	Fanconi anemia core complex associated protein 20
chr1	2168321	2168380	60	*	MACS_peak_161	36	Intron (uc001aja.4/6497, intron 1 of 6)	1	2160134	2241652	81519	+	6497	uc001aja.4	8187	ENSG00000157933	SKI	SKI proto-oncogene
chr1	2179264	2179312	49	*	MACS_peak_162	40	Intron (uc001aja.4/6497, intron 1 of 6)	1	2160134	2241652	81519	+	6497	uc001aja.4	19130	ENSG00000157933	SKI	SKI proto-oncogene
chr1	2232385	2232433	49	*	MACS_peak_163	30	Intron (uc001aja.4/6497, intron 1 of 6)	1	2281853	2284100	2248	-	100129534	uc001ajc.3	51667	ENSG00000269896	LOC100129534	small nuclear ribonucleoprotein polypeptide N pseudogene
chr1	2247491	2247565	75	*	MACS_peak_164	24	Distal Intergenic	1	2281853	2284100	2248	-	100129534	uc001ajc.3	36535	ENSG00000269896	LOC100129534	small nuclear ribonucleoprotein polypeptide N pseudogene
chr1	2262608	2262656	49	*	MACS_peak_165	40	Intron (uc001ajb.1/79906, intron 12 of 13)	1	2281853	2284100	2248	-	100129534	uc001ajc.3	21444	ENSG00000269896	LOC100129534	small nuclear ribonucleoprotein polypeptide N pseudogene
chr1	2268733	2268781	49	*	MACS_peak_166	30	Intron (uc001ajb.1/79906, intron 10 of 13)	1	2281853	2284100	2248	-	100129534	uc001ajc.3	15319	ENSG00000269896	LOC100129534	small nuclear ribonucleoprotein polypeptide N pseudogene
chr1	2268997	2269064	68	*	MACS_peak_167	40	Intron (uc001ajb.1/79906, intron 10 of 13)	1	2281853	2284100	2248	-	100129534	uc001ajc.3	15036	ENSG00000269896	LOC100129534	small nuclear ribonucleoprotein polypeptide N pseudogene
chr1	2271079	2271185	107	*	MACS_peak_168	30	Intron (uc001ajb.1/79906, intron 10 of 13)	1	2281853	2284100	2248	-	100129534	uc001ajc.3	12915	ENSG00000269896	LOC100129534	small nuclear ribonucleoprotein polypeptide N pseudogene
chr1	2278364	2278412	49	*	MACS_peak_169	52	Intron (uc001ajb.1/79906, intron 10 of 13)	1	2281853	2284100	2248	-	100129534	uc001ajc.3	5688	ENSG00000269896	LOC100129534	small nuclear ribonucleoprotein polypeptide N pseudogene
chr1	2279504	2279560	57	*	MACS_peak_170	30	Promoter (4-5kb)	1	2281853	2284100	2248	-	100129534	uc001ajc.3	4540	ENSG00000269896	LOC100129534	small nuclear ribonucleoprotein polypeptide N pseudogene
chr1	2287995	2288043	49	*	MACS_peak_171	30	Promoter (3-4kb)	1	2281853	2284100	2248	-	100129534	uc001ajc.3	-3895	ENSG00000269896	LOC100129534	small nuclear ribonucleoprotein polypeptide N pseudogene
chr1	2323216	2323264	49	*	MACS_peak_172	38	Promoter (<=1kb)	1	2323214	2336885	13672	+	11079	uc001ajf.2	2	ENSG00000157916	RER1	retention in endoplasmic reticulum sorting receptor 1
chr1	2338628	2338689	62	*	MACS_peak_173	28	Intron (uc001ajg.3/5192, intron 3 of 5)	1	2336241	2344010	7770	-	5192	uc001ajg.3	5321	ENSG00000157911	PEX10	peroxisomal biogenesis factor 10
chr1	2367185	2367279	95	*	MACS_peak_174	27	Distal Intergenic	1	2336241	2344010	7770	-	5192	uc001ajh.3	-23175	ENSG00000157911	PEX10	peroxisomal biogenesis factor 10
chr1	2371854	2371974	121	*	MACS_peak_175	37	Distal Intergenic	1	2336241	2344010	7770	-	5192	uc001ajh.3	-27844	ENSG00000157911	PEX10	peroxisomal biogenesis factor 10
chr1	2380152	2380215	64	*	MACS_peak_176	30	Distal Intergenic	1	2407754	2436964	29211	+	9651	uc001aji.1	-27539	ENSG00000149527	PLCH2	phospholipase C eta 2
chr1	2384326	2384391	66	*	MACS_peak_177	40	Distal Intergenic	1	2407754	2436964	29211	+	9651	uc001aji.1	-23363	ENSG00000149527	PLCH2	phospholipase C eta 2
chr1	2385052	2385108	57	*	MACS_peak_178	30	Distal Intergenic	1	2407754	2436964	29211	+	9651	uc001aji.1	-22646	ENSG00000149527	PLCH2	phospholipase C eta 2
chr1	2385415	2385463	49	*	MACS_peak_179	30	Distal Intergenic	1	2407754	2436964	29211	+	9651	uc001aji.1	-22291	ENSG00000149527	PLCH2	phospholipase C eta 2
chr1	2386806	2386896	91	*	MACS_peak_180	30	Distal Intergenic	1	2407754	2436964	29211	+	9651	uc001aji.1	-20858	ENSG00000149527	PLCH2	phospholipase C eta 2
chr1	2388906	2389000	95	*	MACS_peak_181	24	Distal Intergenic	1	2407754	2436964	29211	+	9651	uc001aji.1	-18754	ENSG00000149527	PLCH2	phospholipase C eta 2
chr1	2390044	2390116	73	*	MACS_peak_182	40	Distal Intergenic	1	2407754	2436964	29211	+	9651	uc001aji.1	-17638	ENSG00000149527	PLCH2	phospholipase C eta 2
chr1	2391641	2391741	101	*	MACS_peak_183	20	Distal Intergenic	1	2407754	2436964	29211	+	9651	uc001aji.1	-16013	ENSG00000149527	PLCH2	phospholipase C eta 2
chr1	2407737	2407817	81	*	MACS_peak_184	52	Promoter (<=1kb)	1	2407754	2436964	29211	+	9651	uc001aji.1	0	ENSG00000149527	PLCH2	phospholipase C eta 2
chr1	2410941	2410989	49	*	MACS_peak_185	60	Promoter (<=1kb)	1	2411623	2436892	25270	+	9651	uc010nyz.2	-634	ENSG00000149527	PLCH2	phospholipase C eta 2
chr1	2414807	2414872	66	*	MACS_peak_186	20	Promoter (3-4kb)	1	2411623	2436969	25347	+	9651	uc001ajk.1	3184	ENSG00000149527	PLCH2	phospholipase C eta 2
chr1	2416088	2416163	76	*	MACS_peak_187	30	Promoter (4-5kb)	1	2411623	2436969	25347	+	9651	uc001ajk.1	4465	ENSG00000149527	PLCH2	phospholipase C eta 2
chr1	2419360	2419408	49	*	MACS_peak_188	30	Intron (uc001aji.1/9651, intron 8 of 21)	1	2411623	2436969	25347	+	9651	uc001ajk.1	7737	ENSG00000149527	PLCH2	phospholipase C eta 2
chr1	2422760	2422808	49	*	MACS_peak_189	20	Exon (uc001aji.1/9651, exon 11 of 22)	1	2430183	2436964	6782	+	9651	uc001ajl.1	-7375	ENSG00000149527	PLCH2	phospholipase C eta 2
chr1	2422884	2422932	49	*	MACS_peak_190	20	Intron (uc001aji.1/9651, intron 11 of 21)	1	2430183	2436964	6782	+	9651	uc001ajl.1	-7251	ENSG00000149527	PLCH2	phospholipase C eta 2
chr1	2438202	2438344	143	*	MACS_peak_191	30	Downstream (1-2kb)	1	2430183	2436964	6782	+	9651	uc001ajl.1	8019	ENSG00000149527	PLCH2	phospholipase C eta 2
chr1	2441340	2441397	58	*	MACS_peak_192	40	Exon (uc001ajm.1/55229, exon 18 of 19)	1	2430183	2436964	6782	+	9651	uc001ajl.1	11157	ENSG00000149527	PLCH2	phospholipase C eta 2
chr1	2446661	2446709	49	*	MACS_peak_193	20	Intron (uc001ajm.1/55229, intron 10 of 18)	1	2439975	2458035	18061	-	55229	uc001ajm.1	11326	ENSG00000157881	PANK4	pantothenate kinase 4
chr1	2446918	2446970	53	*	MACS_peak_194	40	Intron (uc001ajm.1/55229, intron 10 of 18)	1	2439975	2458035	18061	-	55229	uc001ajm.1	11065	ENSG00000157881	PANK4	pantothenate kinase 4
chr1	2448710	2448758	49	*	MACS_peak_195	30	Intron (uc001ajm.1/55229, intron 9 of 18)	1	2439975	2458035	18061	-	55229	uc001ajm.1	9277	ENSG00000157881	PANK4	pantothenate kinase 4
chr1	2487327	2487375	49	*	MACS_peak_196	30	Promoter (<=1kb)	1	2487805	2490438	2634	+	8764	uc010nzc.1	-430	ENSG00000157873	TNFRSF14	TNF receptor superfamily member 14
chr1	2488508	2488556	49	*	MACS_peak_197	30	Promoter (<=1kb)	1	2486163	2488450	2288	-	100133445	uc021oev.1	-58	NA	NA	NA
chr1	2488831	2488879	49	*	MACS_peak_198	20	Promoter (<=1kb)	1	2486163	2488450	2288	-	100133445	uc021oev.1	-381	NA	NA	NA
chr1	2490179	2490227	49	*	MACS_peak_199	30	Promoter (1-2kb)	1	2486163	2488450	2288	-	100133445	uc021oev.1	-1729	NA	NA	NA
chr1	2507319	2507367	49	*	MACS_peak_200	40	Distal Intergenic	1	2517899	2522908	5010	+	127281	uc021oew.1	-10532	ENSG00000157870	FAM213B	family with sequence similarity 213 member B
chr1	2508036	2508084	49	*	MACS_peak_201	29	Distal Intergenic	1	2517899	2522908	5010	+	127281	uc021oew.1	-9815	ENSG00000157870	FAM213B	family with sequence similarity 213 member B
chr1	2526201	2526249	49	*	MACS_peak_202	37	Exon (uc009vlg.1/79258, exon 16 of 23)	1	2518517	2522908	4392	+	127281	uc001ajx.2	7684	ENSG00000157870	FAM213B	family with sequence similarity 213 member B
chr1	2539048	2539110	63	*	MACS_peak_203	20	Intron (uc009vlg.1/79258, intron 5 of 22)	1	2518517	2522908	4392	+	127281	uc001ajx.2	20531	ENSG00000157870	FAM213B	family with sequence similarity 213 member B
chr1	2542743	2542857	115	*	MACS_peak_204	30	Exon (uc009vlg.1/79258, exon 3 of 23)	1	2522081	2560960	38880	-	79258	uc009vlg.1	18103	ENSG00000142606	MMEL1	membrane metalloendopeptidase like 1
chr1	2559312	2559360	49	*	MACS_peak_205	30	Promoter (1-2kb)	1	2522081	2560960	38880	-	79258	uc009vlg.1	1600	ENSG00000142606	MMEL1	membrane metalloendopeptidase like 1
chr1	2560681	2560764	84	*	MACS_peak_206	30	Promoter (<=1kb)	1	2522081	2560960	38880	-	79258	uc009vlg.1	196	ENSG00000142606	MMEL1	membrane metalloendopeptidase like 1
chr1	2568497	2568545	49	*	MACS_peak_207	20	Promoter (4-5kb)	1	2522081	2564481	42401	-	79258	uc001ajy.2	-4016	ENSG00000142606	MMEL1	membrane metalloendopeptidase like 1
chr1	2572144	2572217	74	*	MACS_peak_208	30	Downstream (<1kb)	1	2522081	2564481	42401	-	79258	uc001ajy.2	-7663	ENSG00000142606	MMEL1	membrane metalloendopeptidase like 1
chr1	2583652	2583774	123	*	MACS_peak_209	80	Intron (uc021oey.1/100287898, intron 4 of 6)	1	2522081	2564481	42401	-	79258	uc001ajy.2	-19171	ENSG00000142606	MMEL1	membrane metalloendopeptidase like 1
chr1	2583840	2583918	79	*	MACS_peak_210	41	Intron (uc021oey.1/100287898, intron 4 of 6)	1	2522081	2564481	42401	-	79258	uc001ajy.2	-19359	ENSG00000142606	MMEL1	membrane metalloendopeptidase like 1
chr1	2584569	2584619	51	*	MACS_peak_211	64	Intron (uc021oey.1/100287898, intron 4 of 6)	1	2522081	2564481	42401	-	79258	uc001ajy.2	-20088	ENSG00000142606	MMEL1	membrane metalloendopeptidase like 1
chr1	2584740	2584822	83	*	MACS_peak_212	64	Intron (uc021oey.1/100287898, intron 4 of 6)	1	2522081	2564481	42401	-	79258	uc001ajy.2	-20259	ENSG00000142606	MMEL1	membrane metalloendopeptidase like 1
chr1	2584902	2584953	52	*	MACS_peak_213	67	Intron (uc021oey.1/100287898, intron 4 of 6)	1	2522081	2564481	42401	-	79258	uc001ajy.2	-20421	ENSG00000142606	MMEL1	membrane metalloendopeptidase like 1
chr1	2585350	2585432	83	*	MACS_peak_214	72	Intron (uc021oey.1/100287898, intron 4 of 6)	1	2522081	2564481	42401	-	79258	uc001ajy.2	-20869	ENSG00000142606	MMEL1	membrane metalloendopeptidase like 1
chr1	2585529	2585729	201	*	MACS_peak_215	86	Intron (uc021oey.1/100287898, intron 4 of 6)	1	2522081	2564481	42401	-	79258	uc001ajy.2	-21048	ENSG00000142606	MMEL1	membrane metalloendopeptidase like 1
chr1	2585826	2585874	49	*	MACS_peak_216	49	Intron (uc021oey.1/100287898, intron 4 of 6)	1	2522081	2564481	42401	-	79258	uc001ajy.2	-21345	ENSG00000142606	MMEL1	membrane metalloendopeptidase like 1
chr1	2586374	2586436	63	*	MACS_peak_217	22	Intron (uc021oey.1/100287898, intron 4 of 6)	1	2522081	2564481	42401	-	79258	uc001ajy.2	-21893	ENSG00000142606	MMEL1	membrane metalloendopeptidase like 1
chr1	2586554	2586658	105	*	MACS_peak_218	29	Intron (uc021oey.1/100287898, intron 4 of 6)	1	2522081	2564481	42401	-	79258	uc001ajy.2	-22073	ENSG00000142606	MMEL1	membrane metalloendopeptidase like 1
chr1	2586846	2586936	91	*	MACS_peak_219	64	Intron (uc021oey.1/100287898, intron 4 of 6)	1	2522081	2564481	42401	-	79258	uc001ajy.2	-22365	ENSG00000142606	MMEL1	membrane metalloendopeptidase like 1
chr1	2587054	2587110	57	*	MACS_peak_220	47	Intron (uc021oey.1/100287898, intron 4 of 6)	1	2522081	2564481	42401	-	79258	uc001ajy.2	-22573	ENSG00000142606	MMEL1	membrane metalloendopeptidase like 1
chr1	2587344	2587408	65	*	MACS_peak_221	31	Intron (uc021oey.1/100287898, intron 4 of 6)	1	2522081	2564481	42401	-	79258	uc001ajy.2	-22863	ENSG00000142606	MMEL1	membrane metalloendopeptidase like 1
chr1	2589736	2589800	65	*	MACS_peak_222	42	Intron (uc021oey.1/100287898, intron 4 of 6)	1	2522081	2564481	42401	-	79258	uc001ajy.2	-25255	ENSG00000142606	MMEL1	membrane metalloendopeptidase like 1
chr1	2590432	2590492	61	*	MACS_peak_223	34	Intron (uc021oey.1/100287898, intron 4 of 6)	1	2522081	2564481	42401	-	79258	uc001ajy.2	-25951	ENSG00000142606	MMEL1	membrane metalloendopeptidase like 1
chr1	2591414	2591467	54	*	MACS_peak_224	87	Intron (uc021oey.1/100287898, intron 4 of 6)	1	2522081	2564481	42401	-	79258	uc001ajy.2	-26933	ENSG00000142606	MMEL1	membrane metalloendopeptidase like 1
chr1	2591542	2591590	49	*	MACS_peak_225	45	Intron (uc021oey.1/100287898, intron 4 of 6)	1	2522081	2564481	42401	-	79258	uc001ajy.2	-27061	ENSG00000142606	MMEL1	membrane metalloendopeptidase like 1
chr1	2592429	2592501	73	*	MACS_peak_226	40	Intron (uc021oey.1/100287898, intron 4 of 6)	1	2522081	2564481	42401	-	79258	uc001ajy.2	-27948	ENSG00000142606	MMEL1	membrane metalloendopeptidase like 1
chr1	2592766	2592848	83	*	MACS_peak_227	20	Intron (uc021oey.1/100287898, intron 4 of 6)	1	2522081	2564481	42401	-	79258	uc001ajy.2	-28285	ENSG00000142606	MMEL1	membrane metalloendopeptidase like 1
chr1	2593198	2593266	69	*	MACS_peak_228	55	Intron (uc021oey.1/100287898, intron 4 of 6)	1	2522081	2564481	42401	-	79258	uc001ajy.2	-28717	ENSG00000142606	MMEL1	membrane metalloendopeptidase like 1
chr1	2593421	2593584	164	*	MACS_peak_229	64	Intron (uc021oey.1/100287898, intron 4 of 6)	1	2522081	2564481	42401	-	79258	uc001ajy.2	-28940	ENSG00000142606	MMEL1	membrane metalloendopeptidase like 1
chr1	2594673	2594735	63	*	MACS_peak_230	66	Intron (uc021oey.1/100287898, intron 4 of 6)	1	2522081	2564481	42401	-	79258	uc001ajy.2	-30192	ENSG00000142606	MMEL1	membrane metalloendopeptidase like 1
chr1	2595321	2595395	75	*	MACS_peak_231	61	Intron (uc021oey.1/100287898, intron 4 of 6)	1	2522081	2564481	42401	-	79258	uc001ajy.2	-30840	ENSG00000142606	MMEL1	membrane metalloendopeptidase like 1
chr1	2595871	2595957	87	*	MACS_peak_232	59	Intron (uc021oey.1/100287898, intron 4 of 6)	1	2522081	2564481	42401	-	79258	uc001ajy.2	-31390	ENSG00000142606	MMEL1	membrane metalloendopeptidase like 1
chr1	2596161	2596247	87	*	MACS_peak_233	41	Intron (uc021oey.1/100287898, intron 4 of 6)	1	2522081	2564481	42401	-	79258	uc001ajy.2	-31680	ENSG00000142606	MMEL1	membrane metalloendopeptidase like 1
chr1	2596334	2596401	68	*	MACS_peak_234	28	Intron (uc021oey.1/100287898, intron 4 of 6)	1	2522081	2564481	42401	-	79258	uc001ajy.2	-31853	ENSG00000142606	MMEL1	membrane metalloendopeptidase like 1
chr1	2596843	2596914	72	*	MACS_peak_235	25	Intron (uc021oey.1/100287898, intron 4 of 6)	1	2522081	2564481	42401	-	79258	uc001ajy.2	-32362	ENSG00000142606	MMEL1	membrane metalloendopeptidase like 1
chr1	2597203	2597267	65	*	MACS_peak_236	87	Intron (uc021oey.1/100287898, intron 4 of 6)	1	2522081	2564481	42401	-	79258	uc001ajy.2	-32722	ENSG00000142606	MMEL1	membrane metalloendopeptidase like 1
chr1	2597754	2597835	82	*	MACS_peak_237	22	Intron (uc021oey.1/100287898, intron 4 of 6)	1	2522081	2564481	42401	-	79258	uc001ajy.2	-33273	ENSG00000142606	MMEL1	membrane metalloendopeptidase like 1
chr1	2598852	2598914	63	*	MACS_peak_238	56	Intron (uc021oey.1/100287898, intron 4 of 6)	1	2522081	2564481	42401	-	79258	uc001ajy.2	-34371	ENSG00000142606	MMEL1	membrane metalloendopeptidase like 1
chr1	2599969	2600030	62	*	MACS_peak_239	46	Intron (uc021oey.1/100287898, intron 4 of 6)	1	2522081	2564481	42401	-	79258	uc001ajy.2	-35488	ENSG00000142606	MMEL1	membrane metalloendopeptidase like 1
chr1	2600295	2600505	211	*	MACS_peak_240	34	Intron (uc021oey.1/100287898, intron 4 of 6)	1	2522081	2564481	42401	-	79258	uc001ajy.2	-35814	ENSG00000142606	MMEL1	membrane metalloendopeptidase like 1
chr1	2600835	2600947	113	*	MACS_peak_241	35	Intron (uc021oey.1/100287898, intron 4 of 6)	1	2522081	2564481	42401	-	79258	uc001ajy.2	-36354	ENSG00000142606	MMEL1	membrane metalloendopeptidase like 1
chr1	2601821	2601874	54	*	MACS_peak_242	54	Intron (uc021oey.1/100287898, intron 4 of 6)	1	2522081	2564481	42401	-	79258	uc001ajy.2	-37340	ENSG00000142606	MMEL1	membrane metalloendopeptidase like 1
chr1	2602240	2602298	59	*	MACS_peak_243	55	Intron (uc021oey.1/100287898, intron 4 of 6)	1	2522081	2564481	42401	-	79258	uc001ajy.2	-37759	ENSG00000142606	MMEL1	membrane metalloendopeptidase like 1
chr1	2602359	2602415	57	*	MACS_peak_244	35	Intron (uc021oey.1/100287898, intron 4 of 6)	1	2522081	2564481	42401	-	79258	uc001ajy.2	-37878	ENSG00000142606	MMEL1	membrane metalloendopeptidase like 1
chr1	2603278	2603368	91	*	MACS_peak_245	38	Intron (uc021oey.1/100287898, intron 4 of 6)	1	2522081	2564481	42401	-	79258	uc001ajy.2	-38797	ENSG00000142606	MMEL1	membrane metalloendopeptidase like 1
chr1	2603552	2603704	153	*	MACS_peak_246	82	Intron (uc021oey.1/100287898, intron 4 of 6)	1	2522081	2564481	42401	-	79258	uc001ajy.2	-39071	ENSG00000142606	MMEL1	membrane metalloendopeptidase like 1
chr1	2605518	2605605	88	*	MACS_peak_247	41	Intron (uc021oey.1/100287898, intron 4 of 6)	1	2522081	2564481	42401	-	79258	uc001ajy.2	-41037	ENSG00000142606	MMEL1	membrane metalloendopeptidase like 1
chr1	2605963	2606111	149	*	MACS_peak_248	35	Intron (uc021oey.1/100287898, intron 4 of 6)	1	2522081	2564481	42401	-	79258	uc001ajy.2	-41482	ENSG00000142606	MMEL1	membrane metalloendopeptidase like 1
chr1	2606640	2606710	71	*	MACS_peak_249	24	Intron (uc021oey.1/100287898, intron 4 of 6)	1	2522081	2564481	42401	-	79258	uc001ajy.2	-42159	ENSG00000142606	MMEL1	membrane metalloendopeptidase like 1
chr1	2607052	2607107	56	*	MACS_peak_250	56	Intron (uc021oey.1/100287898, intron 4 of 6)	1	2522081	2564481	42401	-	79258	uc001ajy.2	-42571	ENSG00000142606	MMEL1	membrane metalloendopeptidase like 1
chr1	2608298	2608346	49	*	MACS_peak_251	31	Intron (uc021oey.1/100287898, intron 4 of 6)	1	2522081	2564481	42401	-	79258	uc001ajy.2	-43817	ENSG00000142606	MMEL1	membrane metalloendopeptidase like 1
chr1	2608781	2608868	88	*	MACS_peak_252	90	Intron (uc021oey.1/100287898, intron 4 of 6)	1	2522081	2564481	42401	-	79258	uc001ajy.2	-44300	ENSG00000142606	MMEL1	membrane metalloendopeptidase like 1
chr1	2609023	2609105	83	*	MACS_peak_253	22	Intron (uc021oey.1/100287898, intron 4 of 6)	1	2522081	2564481	42401	-	79258	uc001ajy.2	-44542	ENSG00000142606	MMEL1	membrane metalloendopeptidase like 1
chr1	2609659	2609715	57	*	MACS_peak_254	55	Intron (uc021oey.1/100287898, intron 4 of 6)	1	2522081	2564481	42401	-	79258	uc001ajy.2	-45178	ENSG00000142606	MMEL1	membrane metalloendopeptidase like 1
chr1	2610756	2610837	82	*	MACS_peak_255	83	Intron (uc021oey.1/100287898, intron 4 of 6)	1	2522081	2564481	42401	-	79258	uc001ajy.2	-46275	ENSG00000142606	MMEL1	membrane metalloendopeptidase like 1
chr1	2610992	2611076	85	*	MACS_peak_256	34	Intron (uc021oey.1/100287898, intron 4 of 6)	1	2522081	2564481	42401	-	79258	uc001ajy.2	-46511	ENSG00000142606	MMEL1	membrane metalloendopeptidase like 1
chr1	2611132	2611203	72	*	MACS_peak_257	35	Intron (uc021oey.1/100287898, intron 4 of 6)	1	2522081	2564481	42401	-	79258	uc001ajy.2	-46651	ENSG00000142606	MMEL1	membrane metalloendopeptidase like 1
chr1	2611396	2611516	121	*	MACS_peak_258	50	Intron (uc021oey.1/100287898, intron 4 of 6)	1	2522081	2564481	42401	-	79258	uc001ajy.2	-46915	ENSG00000142606	MMEL1	membrane metalloendopeptidase like 1
chr1	2612057	2612157	101	*	MACS_peak_259	22	Intron (uc021oey.1/100287898, intron 4 of 6)	1	2522081	2564481	42401	-	79258	uc001ajy.2	-47576	ENSG00000142606	MMEL1	membrane metalloendopeptidase like 1
chr1	2612253	2612303	51	*	MACS_peak_260	25	Intron (uc021oey.1/100287898, intron 4 of 6)	1	2522081	2564481	42401	-	79258	uc001ajy.2	-47772	ENSG00000142606	MMEL1	membrane metalloendopeptidase like 1
chr1	2612900	2612986	87	*	MACS_peak_261	26	Intron (uc021oey.1/100287898, intron 4 of 6)	1	2522081	2564481	42401	-	79258	uc001ajy.2	-48419	ENSG00000142606	MMEL1	membrane metalloendopeptidase like 1
chr1	2614080	2614207	128	*	MACS_peak_262	58	Intron (uc021oey.1/100287898, intron 4 of 6)	1	2522081	2564481	42401	-	79258	uc001ajy.2	-49599	ENSG00000142606	MMEL1	membrane metalloendopeptidase like 1
chr1	2614332	2614414	83	*	MACS_peak_263	29	Intron (uc021oey.1/100287898, intron 4 of 6)	1	2522081	2564481	42401	-	79258	uc001ajy.2	-49851	ENSG00000142606	MMEL1	membrane metalloendopeptidase like 1
chr1	2615503	2615555	53	*	MACS_peak_264	90	Intron (uc021oey.1/100287898, intron 4 of 6)	1	2522081	2564481	42401	-	79258	uc001ajy.2	-51022	ENSG00000142606	MMEL1	membrane metalloendopeptidase like 1
chr1	2616296	2616353	58	*	MACS_peak_265	59	Intron (uc021oey.1/100287898, intron 4 of 6)	1	2522081	2564481	42401	-	79258	uc001ajy.2	-51815	ENSG00000142606	MMEL1	membrane metalloendopeptidase like 1
chr1	2617789	2617874	86	*	MACS_peak_266	72	Intron (uc021oey.1/100287898, intron 4 of 6)	1	2522081	2564481	42401	-	79258	uc001ajy.2	-53308	ENSG00000142606	MMEL1	membrane metalloendopeptidase like 1
chr1	2618350	2618398	49	*	MACS_peak_267	91	Intron (uc021oey.1/100287898, intron 4 of 6)	1	2522081	2564481	42401	-	79258	uc001ajy.2	-53869	ENSG00000142606	MMEL1	membrane metalloendopeptidase like 1
chr1	2619524	2619594	71	*	MACS_peak_268	70	Intron (uc021oey.1/100287898, intron 4 of 6)	1	2522081	2564481	42401	-	79258	uc001ajy.2	-55043	ENSG00000142606	MMEL1	membrane metalloendopeptidase like 1
chr1	2620331	2620389	59	*	MACS_peak_269	35	Intron (uc021oey.1/100287898, intron 4 of 6)	1	2522081	2564481	42401	-	79258	uc001ajy.2	-55850	ENSG00000142606	MMEL1	membrane metalloendopeptidase like 1
chr1	2620592	2620701	110	*	MACS_peak_270	29	Intron (uc021oey.1/100287898, intron 4 of 6)	1	2522081	2564481	42401	-	79258	uc001ajy.2	-56111	ENSG00000142606	MMEL1	membrane metalloendopeptidase like 1
chr1	2621053	2621111	59	*	MACS_peak_271	28	Intron (uc021oey.1/100287898, intron 4 of 6)	1	2522081	2564481	42401	-	79258	uc001ajy.2	-56572	ENSG00000142606	MMEL1	membrane metalloendopeptidase like 1
chr1	2621979	2622037	59	*	MACS_peak_272	61	Intron (uc021oey.1/100287898, intron 4 of 6)	1	2522081	2564481	42401	-	79258	uc001ajy.2	-57498	ENSG00000142606	MMEL1	membrane metalloendopeptidase like 1
chr1	2622090	2622138	49	*	MACS_peak_273	142	Intron (uc021oey.1/100287898, intron 4 of 6)	1	2522081	2564481	42401	-	79258	uc001ajy.2	-57609	ENSG00000142606	MMEL1	membrane metalloendopeptidase like 1
chr1	2622721	2622789	69	*	MACS_peak_274	94	Intron (uc021oey.1/100287898, intron 4 of 6)	1	2522081	2564481	42401	-	79258	uc001ajy.2	-58240	ENSG00000142606	MMEL1	membrane metalloendopeptidase like 1
chr1	2623517	2623565	49	*	MACS_peak_275	58	Intron (uc021oey.1/100287898, intron 4 of 6)	1	2522081	2564481	42401	-	79258	uc001ajy.2	-59036	ENSG00000142606	MMEL1	membrane metalloendopeptidase like 1
chr1	2624573	2624719	147	*	MACS_peak_276	47	Intron (uc021oey.1/100287898, intron 4 of 6)	1	2522081	2564481	42401	-	79258	uc001ajy.2	-60092	ENSG00000142606	MMEL1	membrane metalloendopeptidase like 1
chr1	2625512	2625624	113	*	MACS_peak_277	47	Intron (uc021oey.1/100287898, intron 4 of 6)	1	2522081	2564481	42401	-	79258	uc001ajy.2	-61031	ENSG00000142606	MMEL1	membrane metalloendopeptidase like 1
chr1	2625791	2625848	58	*	MACS_peak_278	59	Intron (uc021oey.1/100287898, intron 4 of 6)	1	2522081	2564481	42401	-	79258	uc001ajy.2	-61310	ENSG00000142606	MMEL1	membrane metalloendopeptidase like 1
chr1	2626387	2626435	49	*	MACS_peak_279	43	Intron (uc021oey.1/100287898, intron 4 of 6)	1	2522081	2564481	42401	-	79258	uc001ajy.2	-61906	ENSG00000142606	MMEL1	membrane metalloendopeptidase like 1
chr1	2626783	2626831	49	*	MACS_peak_280	35	Intron (uc021oey.1/100287898, intron 4 of 6)	1	2522081	2564481	42401	-	79258	uc001ajy.2	-62302	ENSG00000142606	MMEL1	membrane metalloendopeptidase like 1
chr1	2627021	2627074	54	*	MACS_peak_281	87	Intron (uc021oey.1/100287898, intron 4 of 6)	1	2522081	2564481	42401	-	79258	uc001ajy.2	-62540	ENSG00000142606	MMEL1	membrane metalloendopeptidase like 1
chr1	2627442	2627535	94	*	MACS_peak_282	102	Intron (uc021oey.1/100287898, intron 4 of 6)	1	2522081	2564481	42401	-	79258	uc001ajy.2	-62961	ENSG00000142606	MMEL1	membrane metalloendopeptidase like 1
chr1	2627975	2628146	172	*	MACS_peak_283	32	Intron (uc021oey.1/100287898, intron 4 of 6)	1	2522081	2564481	42401	-	79258	uc001ajy.2	-63494	ENSG00000142606	MMEL1	membrane metalloendopeptidase like 1
chr1	2628501	2628628	128	*	MACS_peak_284	31	Intron (uc021oey.1/100287898, intron 4 of 6)	1	2522081	2564481	42401	-	79258	uc001ajy.2	-64020	ENSG00000142606	MMEL1	membrane metalloendopeptidase like 1
chr1	2629131	2629305	175	*	MACS_peak_285	52	Intron (uc021oey.1/100287898, intron 4 of 6)	1	2522081	2564481	42401	-	79258	uc001ajy.2	-64650	ENSG00000142606	MMEL1	membrane metalloendopeptidase like 1
chr1	2630050	2630155	106	*	MACS_peak_286	36	Intron (uc021oey.1/100287898, intron 4 of 6)	1	2522081	2564481	42401	-	79258	uc001ajy.2	-65569	ENSG00000142606	MMEL1	membrane metalloendopeptidase like 1
chr1	2634103	2634151	49	*	MACS_peak_287	75	Intron (uc021oey.1/100287898, intron 4 of 6)	1	2522081	2564481	42401	-	79258	uc001ajy.2	-69622	ENSG00000142606	MMEL1	membrane metalloendopeptidase like 1
chr1	2687496	2687561	66	*	MACS_peak_288	58	Intron (uc021oey.1/100287898, intron 4 of 6)	1	2572807	2706230	133424	-	100287898	uc021oey.1	18669	ENSG00000215912	TTC34	tetratricopeptide repeat domain 34
chr1	2689108	2689166	59	*	MACS_peak_289	112	Intron (uc021oey.1/100287898, intron 4 of 6)	1	2572807	2706230	133424	-	100287898	uc021oey.1	17064	ENSG00000215912	TTC34	tetratricopeptide repeat domain 34
chr1	2689341	2689389	49	*	MACS_peak_290	36	Intron (uc021oey.1/100287898, intron 4 of 6)	1	2572807	2706230	133424	-	100287898	uc021oey.1	16841	ENSG00000215912	TTC34	tetratricopeptide repeat domain 34
chr1	2689645	2689704	60	*	MACS_peak_291	34	Intron (uc021oey.1/100287898, intron 4 of 6)	1	2572807	2706230	133424	-	100287898	uc021oey.1	16526	ENSG00000215912	TTC34	tetratricopeptide repeat domain 34
chr1	2691285	2691422	138	*	MACS_peak_292	84	Intron (uc021oey.1/100287898, intron 4 of 6)	1	2572807	2706230	133424	-	100287898	uc021oey.1	14808	ENSG00000215912	TTC34	tetratricopeptide repeat domain 34
chr1	2693470	2693518	49	*	MACS_peak_293	32	Intron (uc021oey.1/100287898, intron 4 of 6)	1	2572807	2706230	133424	-	100287898	uc021oey.1	12712	ENSG00000215912	TTC34	tetratricopeptide repeat domain 34
chr1	2702782	2702830	49	*	MACS_peak_294	30	Promoter (3-4kb)	1	2572807	2706230	133424	-	100287898	uc021oey.1	3400	ENSG00000215912	TTC34	tetratricopeptide repeat domain 34
chr1	2712958	2713006	49	*	MACS_peak_295	30	Distal Intergenic	1	2572807	2706230	133424	-	100287898	uc021oey.1	-6728	ENSG00000215912	TTC34	tetratricopeptide repeat domain 34
chr1	2714698	2714746	49	*	MACS_peak_296	30	Distal Intergenic	1	2572807	2706230	133424	-	100287898	uc021oey.1	-8468	ENSG00000215912	TTC34	tetratricopeptide repeat domain 34
chr1	2716409	2716457	49	*	MACS_peak_297	30	Distal Intergenic	1	2572807	2706230	133424	-	100287898	uc021oey.1	-10179	ENSG00000215912	TTC34	tetratricopeptide repeat domain 34
chr1	2724796	2724851	56	*	MACS_peak_298	30	Distal Intergenic	1	2572807	2706230	133424	-	100287898	uc021oey.1	-18566	ENSG00000215912	TTC34	tetratricopeptide repeat domain 34
chr1	2727176	2727250	75	*	MACS_peak_299	24	Distal Intergenic	1	2572807	2706230	133424	-	100287898	uc021oey.1	-20946	ENSG00000215912	TTC34	tetratricopeptide repeat domain 34
chr1	2732815	2732867	53	*	MACS_peak_300	24	Distal Intergenic	1	2572807	2706230	133424	-	100287898	uc021oey.1	-26585	ENSG00000215912	TTC34	tetratricopeptide repeat domain 34
chr1	2739686	2739750	65	*	MACS_peak_301	52	Distal Intergenic	1	2572807	2706230	133424	-	100287898	uc021oey.1	-33456	ENSG00000215912	TTC34	tetratricopeptide repeat domain 34
chr1	2777931	2777979	49	*	MACS_peak_302	30	Distal Intergenic	1	2572807	2706230	133424	-	100287898	uc021oey.1	-71701	ENSG00000215912	TTC34	tetratricopeptide repeat domain 34
chr1	2780635	2780683	49	*	MACS_peak_303	40	Distal Intergenic	1	2572807	2706230	133424	-	100287898	uc021oey.1	-74405	ENSG00000215912	TTC34	tetratricopeptide repeat domain 34
chr1	2783761	2783809	49	*	MACS_peak_304	30	Distal Intergenic	1	2572807	2706230	133424	-	100287898	uc021oey.1	-77531	ENSG00000215912	TTC34	tetratricopeptide repeat domain 34
chr1	2794832	2794880	49	*	MACS_peak_305	30	Distal Intergenic	1	2572807	2706230	133424	-	100287898	uc021oey.1	-88602	ENSG00000215912	TTC34	tetratricopeptide repeat domain 34
chr1	2803506	2803567	62	*	MACS_peak_306	30	Distal Intergenic	1	2572807	2706230	133424	-	100287898	uc021oey.1	-97276	ENSG00000215912	TTC34	tetratricopeptide repeat domain 34
chr1	2803880	2803928	49	*	MACS_peak_307	20	Distal Intergenic	1	2572807	2706230	133424	-	100287898	uc021oey.1	-97650	ENSG00000215912	TTC34	tetratricopeptide repeat domain 34
chr1	2824883	2824958	76	*	MACS_peak_308	20	Distal Intergenic	1	2938046	2939467	1422	+	140625	uc001ajz.3	-113088	ENSG00000169717	ACTRT2	actin related protein T2
chr1	2827761	2827809	49	*	MACS_peak_309	30	Distal Intergenic	1	2938046	2939467	1422	+	140625	uc001ajz.3	-110237	ENSG00000169717	ACTRT2	actin related protein T2
chr1	2836300	2836348	49	*	MACS_peak_310	40	Distal Intergenic	1	2938046	2939467	1422	+	140625	uc001ajz.3	-101698	ENSG00000169717	ACTRT2	actin related protein T2
chr1	2837743	2837799	57	*	MACS_peak_311	64	Distal Intergenic	1	2938046	2939467	1422	+	140625	uc001ajz.3	-100247	ENSG00000169717	ACTRT2	actin related protein T2
chr1	2843434	2843530	97	*	MACS_peak_312	30	Distal Intergenic	1	2938046	2939467	1422	+	140625	uc001ajz.3	-94516	ENSG00000169717	ACTRT2	actin related protein T2
chr1	2851066	2851114	49	*	MACS_peak_313	30	Distal Intergenic	1	2938046	2939467	1422	+	140625	uc001ajz.3	-86932	ENSG00000169717	ACTRT2	actin related protein T2
chr1	2860633	2860681	49	*	MACS_peak_314	40	Distal Intergenic	1	2938046	2939467	1422	+	140625	uc001ajz.3	-77365	ENSG00000169717	ACTRT2	actin related protein T2
chr1	2862676	2862724	49	*	MACS_peak_315	20	Distal Intergenic	1	2938046	2939467	1422	+	140625	uc001ajz.3	-75322	ENSG00000169717	ACTRT2	actin related protein T2
chr1	2885487	2885558	72	*	MACS_peak_316	30	Distal Intergenic	1	2938046	2939467	1422	+	140625	uc001ajz.3	-52488	ENSG00000169717	ACTRT2	actin related protein T2
chr1	2888576	2888677	102	*	MACS_peak_317	30	Distal Intergenic	1	2938046	2939467	1422	+	140625	uc001ajz.3	-49369	ENSG00000169717	ACTRT2	actin related protein T2
chr1	2896400	2896474	75	*	MACS_peak_318	20	Distal Intergenic	1	2938046	2939467	1422	+	140625	uc001ajz.3	-41572	ENSG00000169717	ACTRT2	actin related protein T2
chr1	2916244	2916292	49	*	MACS_peak_319	20	Distal Intergenic	1	2938046	2939467	1422	+	140625	uc001ajz.3	-21754	ENSG00000169717	ACTRT2	actin related protein T2
chr1	2921780	2921843	64	*	MACS_peak_320	40	Distal Intergenic	1	2938046	2939467	1422	+	140625	uc001ajz.3	-16203	ENSG00000169717	ACTRT2	actin related protein T2
chr1	2948453	2948507	55	*	MACS_peak_321	77	Distal Intergenic	1	2938046	2939467	1422	+	140625	uc001ajz.3	10407	ENSG00000169717	ACTRT2	actin related protein T2
chr1	2951873	2951953	81	*	MACS_peak_322	20	Distal Intergenic	1	2938046	2939467	1422	+	140625	uc001ajz.3	13827	ENSG00000169717	ACTRT2	actin related protein T2
chr1	2954275	2954395	121	*	MACS_peak_323	20	Distal Intergenic	1	2938046	2939467	1422	+	140625	uc001ajz.3	16229	ENSG00000169717	ACTRT2	actin related protein T2
chr1	2959183	2959272	90	*	MACS_peak_324	40	Distal Intergenic	1	2976181	2980350	4170	-	440556	uc001aka.3	21078	ENSG00000177133	LINC00982	long intergenic non-protein coding RNA 982
chr1	2980094	2980142	49	*	MACS_peak_325	40	Promoter (<=1kb)	1	2976181	2980350	4170	-	440556	uc001aka.3	208	ENSG00000177133	LINC00982	long intergenic non-protein coding RNA 982
chr1	2987032	2987110	79	*	MACS_peak_326	40	Promoter (1-2kb)	1	2985742	3355185	369444	+	63976	uc009vlh.3	1290	ENSG00000142611	PRDM16	PR/SET domain 16
chr1	2990368	2990416	49	*	MACS_peak_327	20	Promoter (4-5kb)	1	2985742	3355185	369444	+	63976	uc009vlh.3	4626	ENSG00000142611	PRDM16	PR/SET domain 16
chr1	3024357	3024405	49	*	MACS_peak_328	30	Intron (uc001akc.3/63976, intron 1 of 16)	1	3044539	3044599	61	+	100422968	uc021oez.1	-20134	ENSG00000283572	MIR4251	microRNA 4251
chr1	3024501	3024561	61	*	MACS_peak_329	20	Intron (uc001akc.3/63976, intron 1 of 16)	1	3044539	3044599	61	+	100422968	uc021oez.1	-19978	ENSG00000283572	MIR4251	microRNA 4251
chr1	3029957	3030005	49	*	MACS_peak_330	30	Intron (uc001akc.3/63976, intron 1 of 16)	1	3044539	3044599	61	+	100422968	uc021oez.1	-14534	ENSG00000283572	MIR4251	microRNA 4251
chr1	3032603	3032654	52	*	MACS_peak_331	30	Intron (uc001akc.3/63976, intron 1 of 16)	1	3044539	3044599	61	+	100422968	uc021oez.1	-11885	ENSG00000283572	MIR4251	microRNA 4251
chr1	3032919	3032967	49	*	MACS_peak_332	30	Intron (uc001akc.3/63976, intron 1 of 16)	1	3044539	3044599	61	+	100422968	uc021oez.1	-11572	ENSG00000283572	MIR4251	microRNA 4251
chr1	3040293	3040364	72	*	MACS_peak_333	40	Promoter (4-5kb)	1	3044539	3044599	61	+	100422968	uc021oez.1	-4175	ENSG00000283572	MIR4251	microRNA 4251
chr1	3040653	3040724	72	*	MACS_peak_334	30	Promoter (3-4kb)	1	3044539	3044599	61	+	100422968	uc021oez.1	-3815	ENSG00000283572	MIR4251	microRNA 4251
chr1	3043384	3043462	79	*	MACS_peak_335	30	Promoter (1-2kb)	1	3044539	3044599	61	+	100422968	uc021oez.1	-1077	ENSG00000283572	MIR4251	microRNA 4251
chr1	3044833	3044900	68	*	MACS_peak_336	30	Promoter (<=1kb)	1	3044539	3044599	61	+	100422968	uc021oez.1	294	ENSG00000283572	MIR4251	microRNA 4251
chr1	3073440	3073541	102	*	MACS_peak_337	40	Intron (uc001akc.3/63976, intron 1 of 16)	1	3044539	3044599	61	+	100422968	uc021oez.1	28901	ENSG00000283572	MIR4251	microRNA 4251
chr1	3076747	3076795	49	*	MACS_peak_338	40	Intron (uc001akc.3/63976, intron 1 of 16)	1	3044539	3044599	61	+	100422968	uc021oez.1	32208	ENSG00000283572	MIR4251	microRNA 4251
chr1	3100965	3101013	49	*	MACS_peak_339	30	Intron (uc001akc.3/63976, intron 1 of 16)	1	3044539	3044599	61	+	100422968	uc021oez.1	56426	ENSG00000283572	MIR4251	microRNA 4251
chr1	3102999	3103052	54	*	MACS_peak_340	30	5' UTR	1	3044539	3044599	61	+	100422968	uc021oez.1	58460	ENSG00000283572	MIR4251	microRNA 4251
chr1	3103186	3103254	69	*	MACS_peak_341	40	Intron (uc001akc.3/63976, intron 2 of 16)	1	3044539	3044599	61	+	100422968	uc021oez.1	58647	ENSG00000283572	MIR4251	microRNA 4251
chr1	3114673	3114725	53	*	MACS_peak_342	30	Intron (uc001akc.3/63976, intron 2 of 16)	1	3044539	3044599	61	+	100422968	uc021oez.1	70134	ENSG00000283572	MIR4251	microRNA 4251
chr1	3130144	3130193	50	*	MACS_peak_343	30	Intron (uc001akc.3/63976, intron 2 of 16)	1	3044539	3044599	61	+	100422968	uc021oez.1	85605	ENSG00000283572	MIR4251	microRNA 4251
chr1	3145669	3145767	99	*	MACS_peak_344	30	Intron (uc001akc.3/63976, intron 2 of 16)	1	3044539	3044599	61	+	100422968	uc021oez.1	101130	ENSG00000283572	MIR4251	microRNA 4251
chr1	3148118	3148166	49	*	MACS_peak_345	20	Intron (uc001akc.3/63976, intron 2 of 16)	1	3044539	3044599	61	+	100422968	uc021oez.1	103579	ENSG00000283572	MIR4251	microRNA 4251
chr1	3152639	3152694	56	*	MACS_peak_346	40	Intron (uc001akc.3/63976, intron 2 of 16)	1	3044539	3044599	61	+	100422968	uc021oez.1	108100	ENSG00000283572	MIR4251	microRNA 4251
chr1	3155193	3155250	58	*	MACS_peak_347	30	Intron (uc001akc.3/63976, intron 2 of 16)	1	3044539	3044599	61	+	100422968	uc021oez.1	110654	ENSG00000283572	MIR4251	microRNA 4251
chr1	3158085	3158151	67	*	MACS_peak_348	40	Intron (uc001akc.3/63976, intron 2 of 16)	1	3044539	3044599	61	+	100422968	uc021oez.1	113546	ENSG00000283572	MIR4251	microRNA 4251
chr1	3164438	3164501	64	*	MACS_peak_349	30	Intron (uc001akc.3/63976, intron 3 of 16)	1	3044539	3044599	61	+	100422968	uc021oez.1	119899	ENSG00000283572	MIR4251	microRNA 4251
chr1	3181221	3181269	49	*	MACS_peak_350	20	Intron (uc001akc.3/63976, intron 3 of 16)	1	3044539	3044599	61	+	100422968	uc021oez.1	136682	ENSG00000283572	MIR4251	microRNA 4251
chr1	3181885	3181967	83	*	MACS_peak_351	30	Intron (uc001akc.3/63976, intron 3 of 16)	1	3044539	3044599	61	+	100422968	uc021oez.1	137346	ENSG00000283572	MIR4251	microRNA 4251
chr1	3189233	3189281	49	*	MACS_peak_352	20	Intron (uc001akc.3/63976, intron 3 of 16)	1	3044539	3044599	61	+	100422968	uc021oez.1	144694	ENSG00000283572	MIR4251	microRNA 4251
chr1	3228929	3229043	115	*	MACS_peak_353	30	Intron (uc001akc.3/63976, intron 3 of 16)	1	3371147	3397677	26531	+	27237	uc001akg.4	-142104	ENSG00000130762	ARHGEF16	Rho guanine nucleotide exchange factor 16
chr1	3229160	3229208	49	*	MACS_peak_354	30	Intron (uc001akc.3/63976, intron 3 of 16)	1	3371147	3397677	26531	+	27237	uc001akg.4	-141939	ENSG00000130762	ARHGEF16	Rho guanine nucleotide exchange factor 16
chr1	3230206	3230288	83	*	MACS_peak_355	20	Intron (uc001akc.3/63976, intron 3 of 16)	1	3371147	3397677	26531	+	27237	uc001akg.4	-140859	ENSG00000130762	ARHGEF16	Rho guanine nucleotide exchange factor 16
chr1	3231610	3231658	49	*	MACS_peak_356	30	Intron (uc001akc.3/63976, intron 3 of 16)	1	3371147	3397677	26531	+	27237	uc001akg.4	-139489	ENSG00000130762	ARHGEF16	Rho guanine nucleotide exchange factor 16
chr1	3232425	3232531	107	*	MACS_peak_357	40	Intron (uc001akc.3/63976, intron 3 of 16)	1	3371147	3397677	26531	+	27237	uc001akg.4	-138616	ENSG00000130762	ARHGEF16	Rho guanine nucleotide exchange factor 16
chr1	3232607	3232655	49	*	MACS_peak_358	30	Intron (uc001akc.3/63976, intron 3 of 16)	1	3371147	3397677	26531	+	27237	uc001akg.4	-138492	ENSG00000130762	ARHGEF16	Rho guanine nucleotide exchange factor 16
chr1	3242011	3242059	49	*	MACS_peak_359	52	Intron (uc001akc.3/63976, intron 3 of 16)	1	3371147	3397677	26531	+	27237	uc001akg.4	-129088	ENSG00000130762	ARHGEF16	Rho guanine nucleotide exchange factor 16
chr1	3257094	3257217	124	*	MACS_peak_360	30	Intron (uc001akc.3/63976, intron 3 of 16)	1	3371147	3397677	26531	+	27237	uc001akg.4	-113930	ENSG00000130762	ARHGEF16	Rho guanine nucleotide exchange factor 16
chr1	3262836	3262908	73	*	MACS_peak_361	20	Intron (uc001akc.3/63976, intron 3 of 16)	1	3371147	3397677	26531	+	27237	uc001akg.4	-108239	ENSG00000130762	ARHGEF16	Rho guanine nucleotide exchange factor 16
chr1	3298411	3298466	56	*	MACS_peak_362	20	Intron (uc001akc.3/63976, intron 3 of 16)	1	3371147	3397677	26531	+	27237	uc001akg.4	-72681	ENSG00000130762	ARHGEF16	Rho guanine nucleotide exchange factor 16
chr1	3301551	3301619	69	*	MACS_peak_363	30	Intron (uc001akc.3/63976, intron 3 of 16)	1	3371147	3397677	26531	+	27237	uc001akg.4	-69528	ENSG00000130762	ARHGEF16	Rho guanine nucleotide exchange factor 16
chr1	3316837	3316923	87	*	MACS_peak_364	40	Intron (uc001akc.3/63976, intron 5 of 16)	1	3371147	3397677	26531	+	27237	uc001akg.4	-54224	ENSG00000130762	ARHGEF16	Rho guanine nucleotide exchange factor 16
chr1	3325730	3325778	49	*	MACS_peak_365	20	Intron (uc001akc.3/63976, intron 8 of 16)	1	3371147	3397677	26531	+	27237	uc001akg.4	-45369	ENSG00000130762	ARHGEF16	Rho guanine nucleotide exchange factor 16
chr1	3326790	3326838	49	*	MACS_peak_366	30	Intron (uc001akc.3/63976, intron 8 of 16)	1	3371147	3397677	26531	+	27237	uc001akg.4	-44309	ENSG00000130762	ARHGEF16	Rho guanine nucleotide exchange factor 16
chr1	3332722	3332770	49	*	MACS_peak_367	30	Intron (uc001akc.3/63976, intron 10 of 16)	1	3371147	3397677	26531	+	27237	uc001akg.4	-38377	ENSG00000130762	ARHGEF16	Rho guanine nucleotide exchange factor 16
chr1	3334506	3334589	84	*	MACS_peak_368	30	Exon (uc001akc.3/63976, exon 11 of 17)	1	3371147	3397677	26531	+	27237	uc001akg.4	-36558	ENSG00000130762	ARHGEF16	Rho guanine nucleotide exchange factor 16
chr1	3336471	3336553	83	*	MACS_peak_369	20	Intron (uc001akc.3/63976, intron 12 of 16)	1	3371147	3397677	26531	+	27237	uc001akg.4	-34594	ENSG00000130762	ARHGEF16	Rho guanine nucleotide exchange factor 16
chr1	3337794	3337842	49	*	MACS_peak_370	30	Intron (uc001akc.3/63976, intron 12 of 16)	1	3371147	3397677	26531	+	27237	uc001akg.4	-33305	ENSG00000130762	ARHGEF16	Rho guanine nucleotide exchange factor 16
chr1	3356932	3357004	73	*	MACS_peak_371	52	Distal Intergenic	1	3371147	3397677	26531	+	27237	uc001akg.4	-14143	ENSG00000130762	ARHGEF16	Rho guanine nucleotide exchange factor 16
chr1	3358803	3358863	61	*	MACS_peak_372	40	Distal Intergenic	1	3371147	3397677	26531	+	27237	uc001akg.4	-12284	ENSG00000130762	ARHGEF16	Rho guanine nucleotide exchange factor 16
chr1	3373819	3373867	49	*	MACS_peak_373	30	Promoter (2-3kb)	1	3371147	3397677	26531	+	27237	uc001akg.4	2672	ENSG00000130762	ARHGEF16	Rho guanine nucleotide exchange factor 16
chr1	3374273	3374321	49	*	MACS_peak_374	20	Promoter (3-4kb)	1	3371147	3397677	26531	+	27237	uc001akg.4	3126	ENSG00000130762	ARHGEF16	Rho guanine nucleotide exchange factor 16
chr1	3379746	3379795	50	*	MACS_peak_375	30	Promoter (2-3kb)	1	3382569	3397677	15109	+	27237	uc001aki.3	-2774	ENSG00000130762	ARHGEF16	Rho guanine nucleotide exchange factor 16
chr1	3392931	3392979	49	*	MACS_peak_376	20	Promoter (4-5kb)	1	3388171	3397677	9507	+	27237	uc010nzh.2	4760	ENSG00000130762	ARHGEF16	Rho guanine nucleotide exchange factor 16
chr1	3394922	3394970	49	*	MACS_peak_377	20	Intron (uc001akg.4/27237, intron 11 of 14)	1	3388171	3397677	9507	+	27237	uc010nzh.2	6751	ENSG00000130762	ARHGEF16	Rho guanine nucleotide exchange factor 16
chr1	3400778	3400830	53	*	MACS_peak_378	40	Distal Intergenic	1	3388171	3397677	9507	+	27237	uc010nzh.2	12607	ENSG00000130762	ARHGEF16	Rho guanine nucleotide exchange factor 16
chr1	3410237	3410285	49	*	MACS_peak_379	40	Intron (uc001akk.3/1953, intron 27 of 29)	1	3388171	3397677	9507	+	27237	uc010nzh.2	22066	ENSG00000130762	ARHGEF16	Rho guanine nucleotide exchange factor 16
chr1	3427721	3427868	148	*	MACS_peak_380	20	Intron (uc001akk.3/1953, intron 6 of 29)	1	3404506	3448012	43507	-	1953	uc001akk.3	20144	ENSG00000162591	MEGF6	multiple EGF like domains 6
chr1	3436686	3436769	84	*	MACS_peak_381	40	Intron (uc001akk.3/1953, intron 2 of 29)	1	3404506	3448012	43507	-	1953	uc001akk.3	11243	ENSG00000162591	MEGF6	multiple EGF like domains 6
chr1	3445977	3446047	71	*	MACS_peak_382	20	Promoter (1-2kb)	1	3404506	3448012	43507	-	1953	uc001akk.3	1965	ENSG00000162591	MEGF6	multiple EGF like domains 6
chr1	3450367	3450415	49	*	MACS_peak_383	40	Promoter (2-3kb)	1	3404506	3448012	43507	-	1953	uc001akk.3	-2355	ENSG00000162591	MEGF6	multiple EGF like domains 6
chr1	3454242	3454290	49	*	MACS_peak_384	20	Intron (uc001akl.3/1953, intron 4 of 36)	1	3404506	3448012	43507	-	1953	uc001akk.3	-6230	ENSG00000162591	MEGF6	multiple EGF like domains 6
chr1	3457732	3457808	77	*	MACS_peak_385	40	Intron (uc001akl.3/1953, intron 4 of 36)	1	3404506	3448012	43507	-	1953	uc001akk.3	-9720	ENSG00000162591	MEGF6	multiple EGF like domains 6
chr1	3463138	3463217	80	*	MACS_peak_386	40	Intron (uc001akl.3/1953, intron 4 of 36)	1	3477260	3477354	95	-	693135	uc021ofa.1	14137	ENSG00000207776	MIR551A	microRNA 551a
chr1	3463320	3463368	49	*	MACS_peak_387	30	Intron (uc001akl.3/1953, intron 4 of 36)	1	3477260	3477354	95	-	693135	uc021ofa.1	13986	ENSG00000207776	MIR551A	microRNA 551a
chr1	3464979	3465027	49	*	MACS_peak_388	20	Intron (uc001akl.3/1953, intron 4 of 36)	1	3477260	3477354	95	-	693135	uc021ofa.1	12327	ENSG00000207776	MIR551A	microRNA 551a
chr1	3471005	3471094	90	*	MACS_peak_389	20	Intron (uc001akl.3/1953, intron 4 of 36)	1	3477260	3477354	95	-	693135	uc021ofa.1	6260	ENSG00000207776	MIR551A	microRNA 551a
chr1	3472529	3472577	49	*	MACS_peak_390	30	Promoter (4-5kb)	1	3477260	3477354	95	-	693135	uc021ofa.1	4777	ENSG00000207776	MIR551A	microRNA 551a
chr1	3480191	3480239	49	*	MACS_peak_391	30	Promoter (2-3kb)	1	3477260	3477354	95	-	693135	uc021ofa.1	-2837	ENSG00000207776	MIR551A	microRNA 551a
chr1	3500371	3500435	65	*	MACS_peak_392	58	Intron (uc001akl.3/1953, intron 3 of 36)	1	3477260	3477354	95	-	693135	uc021ofa.1	-23017	ENSG00000207776	MIR551A	microRNA 551a
chr1	3503265	3503313	49	*	MACS_peak_393	48	Intron (uc001akl.3/1953, intron 3 of 36)	1	3404506	3528059	123554	-	1953	uc001akl.3	24746	ENSG00000162591	MEGF6	multiple EGF like domains 6
chr1	3506929	3507038	110	*	MACS_peak_394	30	Intron (uc001akl.3/1953, intron 3 of 36)	1	3404506	3528059	123554	-	1953	uc001akl.3	21021	ENSG00000162591	MEGF6	multiple EGF like domains 6
chr1	3507118	3507204	87	*	MACS_peak_395	30	Intron (uc001akl.3/1953, intron 3 of 36)	1	3404506	3528059	123554	-	1953	uc001akl.3	20855	ENSG00000162591	MEGF6	multiple EGF like domains 6
chr1	3509516	3509577	62	*	MACS_peak_396	30	Intron (uc001akl.3/1953, intron 3 of 36)	1	3404506	3528059	123554	-	1953	uc001akl.3	18482	ENSG00000162591	MEGF6	multiple EGF like domains 6
chr1	3515522	3515570	49	*	MACS_peak_397	30	Intron (uc001akl.3/1953, intron 2 of 36)	1	3404506	3528059	123554	-	1953	uc001akl.3	12489	ENSG00000162591	MEGF6	multiple EGF like domains 6
chr1	3549938	3550014	77	*	MACS_peak_398	52	3' UTR	1	3541588	3546694	5107	+	127262	uc031pkw.1	8350	ENSG00000158109	TPRG1L	tumor protein p63 regulated 1 like
chr1	3557999	3558103	105	*	MACS_peak_399	20	Intron (uc001ako.3/49856, intron 3 of 11)	1	3547331	3566671	19341	-	49856	uc001ako.3	8568	ENSG00000116213	WRAP73	WD repeat containing, antisense to TP73
chr1	3568262	3568327	66	*	MACS_peak_400	52	Promoter (<=1kb)	1	3569129	3652765	83637	+	7161	uc001akp.3	-802	ENSG00000078900	TP73	tumor protein p73
chr1	3595206	3595254	49	*	MACS_peak_401	52	Intron (uc001akp.3/7161, intron 1 of 13)	1	3607236	3646315	39080	+	7161	uc010nzj.2	-11982	ENSG00000078900	TP73	tumor protein p73
chr1	3595728	3595776	49	*	MACS_peak_402	30	Intron (uc001akp.3/7161, intron 1 of 13)	1	3607236	3646315	39080	+	7161	uc010nzj.2	-11460	ENSG00000078900	TP73	tumor protein p73
chr1	3600933	3601020	88	*	MACS_peak_403	20	Intron (uc001akp.3/7161, intron 3 of 13)	1	3607236	3646315	39080	+	7161	uc010nzj.2	-6216	ENSG00000078900	TP73	tumor protein p73
chr1	3609015	3609063	49	*	MACS_peak_404	30	Promoter (1-2kb)	1	3607236	3652765	45530	+	7161	uc021ofi.1	1779	ENSG00000078900	TP73	tumor protein p73
chr1	3609448	3609496	49	*	MACS_peak_405	20	Promoter (2-3kb)	1	3607236	3652765	45530	+	7161	uc021ofi.1	2212	ENSG00000078900	TP73	tumor protein p73
chr1	3618289	3618413	125	*	MACS_peak_406	20	Promoter (3-4kb)	1	3614610	3652765	38156	+	7161	uc010nzk.2	3679	ENSG00000078900	TP73	tumor protein p73
chr1	3634722	3634770	49	*	MACS_peak_407	40	Intron (uc001akp.3/7161, intron 4 of 13)	1	3644042	3652765	8724	+	7161	uc010nzl.2	-9272	ENSG00000078900	TP73	tumor protein p73
chr1	3647463	3647511	49	*	MACS_peak_408	30	Promoter (3-4kb)	1	3644042	3652765	8724	+	7161	uc010nzl.2	3421	ENSG00000078900	TP73	tumor protein p73
chr1	3648816	3648921	106	*	MACS_peak_409	52	Promoter (4-5kb)	1	3644042	3652765	8724	+	7161	uc010nzl.2	4774	ENSG00000078900	TP73	tumor protein p73
chr1	3653518	3653566	49	*	MACS_peak_410	57	Exon (uc001akt.4/57212, exon 6 of 6)	1	3644042	3652765	8724	+	7161	uc010nzl.2	9476	ENSG00000078900	TP73	tumor protein p73
chr1	3663453	3663501	49	*	MACS_peak_411	24	Promoter (<=1kb)	1	3652548	3663335	10788	-	57212	uc001akt.4	-118	ENSG00000227372	TP73-AS1	TP73 antisense RNA 1
chr1	3669993	3670041	49	*	MACS_peak_412	30	Promoter (1-2kb)	1	3668965	3688209	19245	+	148870	uc001akv.2	1028	ENSG00000162592	CCDC27	coiled-coil domain containing 27
chr1	3700486	3700558	73	*	MACS_peak_413	20	Intron (uc001akx.1/57470, intron 4 of 6)	1	3689352	3692546	3195	+	388588	uc001akw.4	11134	ENSG00000235169	SMIM1	small integral membrane protein 1 (Vel blood group)
chr1	3701918	3701966	49	*	MACS_peak_414	30	Intron (uc001akx.1/57470, intron 2 of 6)	1	3696784	3713068	16285	-	57470	uc001akx.1	11102	ENSG00000130764	LRRC47	leucine rich repeat containing 47
chr1	3702140	3702238	99	*	MACS_peak_415	30	Intron (uc001akx.1/57470, intron 2 of 6)	1	3696784	3713068	16285	-	57470	uc001akx.1	10830	ENSG00000130764	LRRC47	leucine rich repeat containing 47
chr1	3707670	3707718	49	*	MACS_peak_416	27	Intron (uc001akx.1/57470, intron 1 of 6)	1	3696784	3713068	16285	-	57470	uc001akx.1	5350	ENSG00000130764	LRRC47	leucine rich repeat containing 47
chr1	3754927	3754975	49	*	MACS_peak_417	40	Promoter (1-2kb)	1	3732844	3753716	20873	-	9731	uc031pky.1	-1211	ENSG00000116198	CEP104	centrosomal protein 104
chr1	3756426	3756485	60	*	MACS_peak_418	52	Promoter (2-3kb)	1	3732844	3753716	20873	-	9731	uc031pky.1	-2710	ENSG00000116198	CEP104	centrosomal protein 104
chr1	3786548	3786685	138	*	MACS_peak_419	29	Intron (uc001alb.3/1677, intron 5 of 6)	1	3773845	3801993	28149	+	1677	uc010nzn.2	12703	ENSG00000169598	DFFB	DNA fragmentation factor subunit beta
chr1	3799835	3799883	49	*	MACS_peak_420	40	Intron (uc001alb.3/1677, intron 6 of 6)	1	3805697	3816857	11161	-	339448	uc001alf.3	16974	ENSG00000198912	C1orf174	chromosome 1 open reading frame 174
chr1	3805355	3805403	49	*	MACS_peak_421	20	Downstream (<1kb)	1	3805697	3816857	11161	-	339448	uc001alf.3	11454	ENSG00000198912	C1orf174	chromosome 1 open reading frame 174
chr1	3817538	3817586	49	*	MACS_peak_422	34	Promoter (<=1kb)	1	3816968	3833879	16912	+	100133612	uc001alh.4	570	ENSG00000236423	LINC01134	long intergenic non-protein coding RNA 1134
chr1	3817682	3817739	58	*	MACS_peak_423	66	Promoter (<=1kb)	1	3816968	3833879	16912	+	100133612	uc001alh.4	714	ENSG00000236423	LINC01134	long intergenic non-protein coding RNA 1134
chr1	4022576	4022669	94	*	MACS_peak_424	30	Distal Intergenic	1	4000672	4012643	11972	+	728716	uc001ali.2	21904	NA	LINC01346	long intergenic non-protein coding RNA 1346
chr1	4081708	4081805	98	*	MACS_peak_425	30	Distal Intergenic	1	4000672	4012643	11972	+	728716	uc001ali.2	81036	NA	LINC01346	long intergenic non-protein coding RNA 1346
chr1	4155276	4155324	49	*	MACS_peak_426	30	Distal Intergenic	1	4000672	4012643	11972	+	728716	uc001ali.2	154604	NA	LINC01346	long intergenic non-protein coding RNA 1346
chr1	4155980	4156028	49	*	MACS_peak_427	20	Distal Intergenic	1	4000672	4012643	11972	+	728716	uc001ali.2	155308	NA	LINC01346	long intergenic non-protein coding RNA 1346
chr1	4196173	4196245	73	*	MACS_peak_428	38	Distal Intergenic	1	4000672	4012643	11972	+	728716	uc001ali.2	195501	NA	LINC01346	long intergenic non-protein coding RNA 1346
chr1	4198147	4198195	49	*	MACS_peak_429	40	Distal Intergenic	1	4000672	4012643	11972	+	728716	uc001ali.2	197475	NA	LINC01346	long intergenic non-protein coding RNA 1346
chr1	4221460	4221526	67	*	MACS_peak_430	34	Distal Intergenic	1	4000672	4012643	11972	+	728716	uc001ali.2	220788	NA	LINC01346	long intergenic non-protein coding RNA 1346
chr1	4231607	4231655	49	*	MACS_peak_431	30	Distal Intergenic	1	4000672	4012643	11972	+	728716	uc001ali.2	230935	NA	LINC01346	long intergenic non-protein coding RNA 1346
chr1	4336156	4336204	49	*	MACS_peak_432	40	Distal Intergenic	1	4472111	4484744	12634	+	284661	uc001alj.2	-135907	ENSG00000235054	LINC01777	long intergenic non-protein coding RNA 1777
chr1	4451043	4451091	49	*	MACS_peak_433	20	Distal Intergenic	1	4472111	4484744	12634	+	284661	uc001alj.2	-21020	ENSG00000235054	LINC01777	long intergenic non-protein coding RNA 1777
chr1	4499091	4499203	113	*	MACS_peak_434	30	Distal Intergenic	1	4472111	4484744	12634	+	284661	uc001alj.2	26980	ENSG00000235054	LINC01777	long intergenic non-protein coding RNA 1777
chr1	4504973	4505021	49	*	MACS_peak_435	30	Distal Intergenic	1	4472111	4484744	12634	+	284661	uc001alj.2	32862	ENSG00000235054	LINC01777	long intergenic non-protein coding RNA 1777
chr1	4518114	4518162	49	*	MACS_peak_436	30	Distal Intergenic	1	4472111	4484744	12634	+	284661	uc001alj.2	46003	ENSG00000235054	LINC01777	long intergenic non-protein coding RNA 1777
chr1	4525753	4525844	92	*	MACS_peak_437	52	Distal Intergenic	1	4472111	4484744	12634	+	284661	uc001alj.2	53642	ENSG00000235054	LINC01777	long intergenic non-protein coding RNA 1777
chr1	4573228	4573276	49	*	MACS_peak_438	30	Distal Intergenic	1	4472111	4484744	12634	+	284661	uc001alj.2	101117	ENSG00000235054	LINC01777	long intergenic non-protein coding RNA 1777
chr1	4600911	4600959	49	*	MACS_peak_439	30	Distal Intergenic	1	4715105	4837854	122750	+	55966	uc001alm.1	-114146	ENSG00000196581	AJAP1	adherens junctions associated protein 1
chr1	4606127	4606184	58	*	MACS_peak_440	46	Distal Intergenic	1	4715105	4837854	122750	+	55966	uc001alm.1	-108921	ENSG00000196581	AJAP1	adherens junctions associated protein 1
chr1	4646829	4646893	65	*	MACS_peak_441	38	Distal Intergenic	1	4715105	4837854	122750	+	55966	uc001alm.1	-68212	ENSG00000196581	AJAP1	adherens junctions associated protein 1
chr1	4659906	4659961	56	*	MACS_peak_442	30	Distal Intergenic	1	4715105	4837854	122750	+	55966	uc001alm.1	-55144	ENSG00000196581	AJAP1	adherens junctions associated protein 1
chr1	4660160	4660280	121	*	MACS_peak_443	20	Distal Intergenic	1	4715105	4837854	122750	+	55966	uc001alm.1	-54825	ENSG00000196581	AJAP1	adherens junctions associated protein 1
chr1	4718114	4718162	49	*	MACS_peak_444	30	Promoter (3-4kb)	1	4715105	4843851	128747	+	55966	uc001aln.3	3009	ENSG00000196581	AJAP1	adherens junctions associated protein 1
chr1	4793556	4793658	103	*	MACS_peak_445	30	Intron (uc001alm.1/55966, intron 2 of 5)	1	4715105	4843851	128747	+	55966	uc001aln.3	78451	ENSG00000196581	AJAP1	adherens junctions associated protein 1
chr1	4795507	4795561	55	*	MACS_peak_446	52	Intron (uc001alm.1/55966, intron 2 of 5)	1	4715105	4843851	128747	+	55966	uc001aln.3	80402	ENSG00000196581	AJAP1	adherens junctions associated protein 1
chr1	4844044	4844092	49	*	MACS_peak_447	30	Distal Intergenic	1	4715105	4843851	128747	+	55966	uc001aln.3	128939	ENSG00000196581	AJAP1	adherens junctions associated protein 1
chr1	4847487	4847535	49	*	MACS_peak_448	30	Distal Intergenic	1	4715105	4843851	128747	+	55966	uc001aln.3	132382	ENSG00000196581	AJAP1	adherens junctions associated protein 1
chr1	4864747	4864795	49	*	MACS_peak_449	30	Distal Intergenic	1	4715105	4843851	128747	+	55966	uc001aln.3	149642	ENSG00000196581	AJAP1	adherens junctions associated protein 1
chr1	4931982	4932072	91	*	MACS_peak_450	40	Distal Intergenic	1	4715105	4843851	128747	+	55966	uc001aln.3	216877	ENSG00000196581	AJAP1	adherens junctions associated protein 1
chr1	4953205	4953276	72	*	MACS_peak_451	20	Distal Intergenic	1	4715105	4843851	128747	+	55966	uc001aln.3	238100	ENSG00000196581	AJAP1	adherens junctions associated protein 1
chr1	4974348	4974460	113	*	MACS_peak_452	20	Distal Intergenic	1	4715105	4843851	128747	+	55966	uc001aln.3	259243	ENSG00000196581	AJAP1	adherens junctions associated protein 1
chr1	5066790	5066876	87	*	MACS_peak_453	20	Distal Intergenic	1	4715105	4843851	128747	+	55966	uc001aln.3	351685	ENSG00000196581	AJAP1	adherens junctions associated protein 1
chr1	5092518	5092566	49	*	MACS_peak_454	40	Distal Intergenic	1	4715105	4843851	128747	+	55966	uc001aln.3	377413	ENSG00000196581	AJAP1	adherens junctions associated protein 1
chr1	5124132	5124241	110	*	MACS_peak_455	30	Distal Intergenic	1	4715105	4843851	128747	+	55966	uc001aln.3	409027	ENSG00000196581	AJAP1	adherens junctions associated protein 1
chr1	5135345	5135393	49	*	MACS_peak_456	20	Distal Intergenic	1	4715105	4843851	128747	+	55966	uc001aln.3	420240	ENSG00000196581	AJAP1	adherens junctions associated protein 1
chr1	5217679	5217780	102	*	MACS_peak_457	30	Distal Intergenic	1	5624131	5624203	73	+	100616489	uc021ofm.1	-406351	ENSG00000264341	MIR4417	microRNA 4417
chr1	5313366	5313445	80	*	MACS_peak_458	20	Distal Intergenic	1	5624131	5624203	73	+	100616489	uc021ofm.1	-310686	ENSG00000264341	MIR4417	microRNA 4417
chr1	5346283	5346331	49	*	MACS_peak_459	30	Distal Intergenic	1	5624131	5624203	73	+	100616489	uc021ofm.1	-277800	ENSG00000264341	MIR4417	microRNA 4417
chr1	5373393	5373496	104	*	MACS_peak_460	30	Distal Intergenic	1	5624131	5624203	73	+	100616489	uc021ofm.1	-250635	ENSG00000264341	MIR4417	microRNA 4417
chr1	5391040	5391093	54	*	MACS_peak_461	40	Distal Intergenic	1	5624131	5624203	73	+	100616489	uc021ofm.1	-233038	ENSG00000264341	MIR4417	microRNA 4417
chr1	5395490	5395578	89	*	MACS_peak_462	30	Distal Intergenic	1	5624131	5624203	73	+	100616489	uc021ofm.1	-228553	ENSG00000264341	MIR4417	microRNA 4417
chr1	5397288	5397336	49	*	MACS_peak_463	30	Distal Intergenic	1	5624131	5624203	73	+	100616489	uc021ofm.1	-226795	ENSG00000264341	MIR4417	microRNA 4417
chr1	5400919	5400973	55	*	MACS_peak_464	30	Distal Intergenic	1	5624131	5624203	73	+	100616489	uc021ofm.1	-223158	ENSG00000264341	MIR4417	microRNA 4417
chr1	5434347	5434427	81	*	MACS_peak_465	20	Distal Intergenic	1	5624131	5624203	73	+	100616489	uc021ofm.1	-189704	ENSG00000264341	MIR4417	microRNA 4417
chr1	5454255	5454303	49	*	MACS_peak_466	40	Distal Intergenic	1	5624131	5624203	73	+	100616489	uc021ofm.1	-169828	ENSG00000264341	MIR4417	microRNA 4417
chr1	5465193	5465257	65	*	MACS_peak_467	52	Distal Intergenic	1	5624131	5624203	73	+	100616489	uc021ofm.1	-158874	ENSG00000264341	MIR4417	microRNA 4417
chr1	5533447	5533511	65	*	MACS_peak_468	52	Distal Intergenic	1	5624131	5624203	73	+	100616489	uc021ofm.1	-90620	ENSG00000264341	MIR4417	microRNA 4417
chr1	5570065	5570140	76	*	MACS_peak_469	40	Distal Intergenic	1	5624131	5624203	73	+	100616489	uc021ofm.1	-53991	ENSG00000264341	MIR4417	microRNA 4417
chr1	5661947	5662032	86	*	MACS_peak_470	36	Intron (uc001alp.1/uc001alp.1, intron 1 of 2)	1	5624131	5624203	73	+	100616489	uc021ofm.1	37816	ENSG00000264341	MIR4417	microRNA 4417
chr1	5692756	5692804	49	*	MACS_peak_471	30	Intron (uc001alp.1/uc001alp.1, intron 1 of 2)	1	5624131	5624203	73	+	100616489	uc021ofm.1	68625	ENSG00000264341	MIR4417	microRNA 4417
chr1	5731379	5731427	49	*	MACS_peak_472	30	Distal Intergenic	1	5624131	5624203	73	+	100616489	uc021ofm.1	107248	ENSG00000264341	MIR4417	microRNA 4417
chr1	5752394	5752488	95	*	MACS_peak_473	30	Distal Intergenic	1	5624131	5624203	73	+	100616489	uc021ofm.1	128263	ENSG00000264341	MIR4417	microRNA 4417
chr1	5806011	5806059	49	*	MACS_peak_474	30	Distal Intergenic	1	5922732	5922801	70	-	100616421	uc021ofn.1	116742	ENSG00000264101	MIR4689	microRNA 4689
chr1	5819400	5819448	49	*	MACS_peak_475	20	Distal Intergenic	1	5922732	5922801	70	-	100616421	uc021ofn.1	103353	ENSG00000264101	MIR4689	microRNA 4689
chr1	5833444	5833506	63	*	MACS_peak_476	40	Distal Intergenic	1	5922732	5922801	70	-	100616421	uc021ofn.1	89295	ENSG00000264101	MIR4689	microRNA 4689
chr1	5844911	5845030	120	*	MACS_peak_477	30	Distal Intergenic	1	5922732	5922801	70	-	100616421	uc021ofn.1	77771	ENSG00000264101	MIR4689	microRNA 4689
chr1	5883695	5883743	49	*	MACS_peak_478	30	Distal Intergenic	1	5922732	5922801	70	-	100616421	uc021ofn.1	39058	ENSG00000264101	MIR4689	microRNA 4689
chr1	5892623	5892702	80	*	MACS_peak_479	20	Distal Intergenic	1	5922732	5922801	70	-	100616421	uc021ofn.1	30099	ENSG00000264101	MIR4689	microRNA 4689
chr1	5895111	5895159	49	*	MACS_peak_480	30	Distal Intergenic	1	5922732	5922801	70	-	100616421	uc021ofn.1	27642	ENSG00000264101	MIR4689	microRNA 4689
chr1	5901873	5901935	63	*	MACS_peak_481	40	Distal Intergenic	1	5922732	5922801	70	-	100616421	uc021ofn.1	20866	ENSG00000264101	MIR4689	microRNA 4689
chr1	5917414	5917462	49	*	MACS_peak_482	40	Distal Intergenic	1	5922732	5922801	70	-	100616421	uc021ofn.1	5339	ENSG00000264101	MIR4689	microRNA 4689
chr1	5926379	5926437	59	*	MACS_peak_483	40	Promoter (1-2kb)	1	5922871	5928435	5565	-	261734	uc001alr.1	1998	ENSG00000131697	NPHP4	nephrocystin 4
chr1	5926538	5926653	116	*	MACS_peak_484	24	Promoter (1-2kb)	1	5922871	5928435	5565	-	261734	uc001alr.1	1782	ENSG00000131697	NPHP4	nephrocystin 4
chr1	5927347	5927395	49	*	MACS_peak_485	40	Promoter (1-2kb)	1	5922871	5928435	5565	-	261734	uc001alr.1	1040	ENSG00000131697	NPHP4	nephrocystin 4
chr1	5933106	5933209	104	*	MACS_peak_486	40	Promoter (4-5kb)	1	5922871	5928435	5565	-	261734	uc001alr.1	-4671	ENSG00000131697	NPHP4	nephrocystin 4
chr1	5935086	5935184	99	*	MACS_peak_487	30	Exon (uc001alq.2/261734, exon 21 of 30)	1	5922871	5928435	5565	-	261734	uc001alr.1	-6651	ENSG00000131697	NPHP4	nephrocystin 4
chr1	5945432	5945480	49	*	MACS_peak_488	38	Intron (uc001alq.2/261734, intron 18 of 29)	1	5922871	5928435	5565	-	261734	uc001alr.1	-16997	ENSG00000131697	NPHP4	nephrocystin 4
chr1	5972283	5972385	103	*	MACS_peak_489	20	Intron (uc001alq.2/261734, intron 11 of 29)	1	5946555	5965543	18989	-	261734	uc009vlu.2	-6740	ENSG00000131697	NPHP4	nephrocystin 4
chr1	5973661	5973774	114	*	MACS_peak_490	30	Intron (uc001alq.2/261734, intron 11 of 29)	1	5946555	5965543	18989	-	261734	uc009vlu.2	-8118	ENSG00000131697	NPHP4	nephrocystin 4
chr1	6026788	6026867	80	*	MACS_peak_491	20	Intron (uc001alq.2/261734, intron 5 of 29)	1	6052358	6161253	108896	+	8514	uc009vlv.2	-25491	ENSG00000069424	KCNAB2	potassium voltage-gated channel subfamily A regulatory beta subunit 2
chr1	6027943	6028017	75	*	MACS_peak_492	20	Intron (uc001alq.2/261734, intron 4 of 29)	1	6052358	6161253	108896	+	8514	uc009vlv.2	-24341	ENSG00000069424	KCNAB2	potassium voltage-gated channel subfamily A regulatory beta subunit 2
chr1	6060215	6060265	51	*	MACS_peak_493	60	Intron (uc009vlv.2/8514, intron 1 of 15)	1	5937153	6052533	115381	-	261734	uc009vlt.2	-7682	ENSG00000131697	NPHP4	nephrocystin 4
chr1	6097949	6097997	49	*	MACS_peak_494	48	Promoter (3-4kb)	1	6094348	6161253	66906	+	8514	uc001alx.2	3601	ENSG00000069424	KCNAB2	potassium voltage-gated channel subfamily A regulatory beta subunit 2
chr1	6107976	6108024	49	*	MACS_peak_495	29	Promoter (1-2kb)	1	6105981	6161253	55273	+	8514	uc009vlw.2	1995	ENSG00000069424	KCNAB2	potassium voltage-gated channel subfamily A regulatory beta subunit 2
chr1	6121634	6121682	49	*	MACS_peak_496	30	Intron (uc009vlv.2/8514, intron 3 of 15)	1	6105981	6161253	55273	+	8514	uc009vlw.2	15653	ENSG00000069424	KCNAB2	potassium voltage-gated channel subfamily A regulatory beta subunit 2
chr1	6141033	6141081	49	*	MACS_peak_497	40	Intron (uc009vlv.2/8514, intron 5 of 15)	1	6105981	6161253	55273	+	8514	uc009vlw.2	35052	ENSG00000069424	KCNAB2	potassium voltage-gated channel subfamily A regulatory beta subunit 2
chr1	6147151	6147217	67	*	MACS_peak_498	20	Intron (uc009vlv.2/8514, intron 7 of 15)	1	6105981	6161253	55273	+	8514	uc009vlw.2	41170	ENSG00000069424	KCNAB2	potassium voltage-gated channel subfamily A regulatory beta subunit 2
chr1	6150316	6150412	97	*	MACS_peak_499	30	Intron (uc009vlv.2/8514, intron 9 of 15)	1	6161847	6191808	29962	-	26038	uc001alz.2	41396	ENSG00000116254	CHD5	chromodomain helicase DNA binding protein 5
chr1	6155505	6155553	49	*	MACS_peak_500	30	Intron (uc009vlv.2/8514, intron 12 of 15)	1	6161847	6191808	29962	-	26038	uc001alz.2	36255	ENSG00000116254	CHD5	chromodomain helicase DNA binding protein 5
chr1	6162116	6162193	78	*	MACS_peak_501	20	3' UTR	1	6161847	6191808	29962	-	26038	uc001alz.2	29615	ENSG00000116254	CHD5	chromodomain helicase DNA binding protein 5
chr1	6165930	6165978	49	*	MACS_peak_502	40	Intron (uc001alz.2/26038, intron 20 of 20)	1	6161847	6191808	29962	-	26038	uc001alz.2	25830	ENSG00000116254	CHD5	chromodomain helicase DNA binding protein 5
chr1	6181672	6181726	55	*	MACS_peak_503	64	Intron (uc001alz.2/26038, intron 11 of 20)	1	6161847	6191808	29962	-	26038	uc001alz.2	10082	ENSG00000116254	CHD5	chromodomain helicase DNA binding protein 5
chr1	6232522	6232570	49	*	MACS_peak_504	40	Intron (uc001amb.2/26038, intron 1 of 41)	1	6161847	6240194	78348	-	26038	uc001amb.2	7624	ENSG00000116254	CHD5	chromodomain helicase DNA binding protein 5
chr1	6300168	6300234	67	*	MACS_peak_505	27	Promoter (4-5kb)	1	6304252	6305638	1387	+	390992	uc009vly.2	-4018	ENSG00000173673	HES3	hes family bHLH transcription factor 3
chr1	6312447	6312495	49	*	MACS_peak_506	40	Intron (uc001amp.2/387509, intron 3 of 5)	1	6304252	6305638	1387	+	390992	uc009vly.2	8195	ENSG00000173673	HES3	hes family bHLH transcription factor 3
chr1	6313605	6313653	49	*	MACS_peak_507	30	Intron (uc001amp.2/387509, intron 3 of 5)	1	6307406	6321035	13630	-	387509	uc001amp.2	7382	ENSG00000158292	GPR153	G protein-coupled receptor 153
chr1	6313927	6313988	62	*	MACS_peak_508	52	Exon (uc001amp.2/387509, exon 3 of 6)	1	6307406	6321035	13630	-	387509	uc001amp.2	7047	ENSG00000158292	GPR153	G protein-coupled receptor 153
chr1	6314505	6314561	57	*	MACS_peak_509	52	Intron (uc001amp.2/387509, intron 2 of 5)	1	6307406	6321035	13630	-	387509	uc001amp.2	6474	ENSG00000158292	GPR153	G protein-coupled receptor 153
chr1	6320472	6320520	49	*	MACS_peak_510	26	Promoter (<=1kb)	1	6307406	6321035	13630	-	387509	uc001amp.2	515	ENSG00000158292	GPR153	G protein-coupled receptor 153
chr1	6361884	6361974	91	*	MACS_peak_511	32	Intron (uc001amq.3/11332, intron 6 of 8)	1	6307406	6321035	13630	-	387509	uc001amp.2	-40849	ENSG00000158292	GPR153	G protein-coupled receptor 153
chr1	6403434	6403482	49	*	MACS_peak_512	57	Intron (uc001amq.3/11332, intron 2 of 8)	1	6324332	6419004	94673	-	11332	uc001amq.3	15522	ENSG00000097021	ACOT7	acyl-CoA thioesterase 7
chr1	6413749	6413803	55	*	MACS_peak_513	59	Intron (uc001amq.3/11332, intron 1 of 8)	1	6324332	6419004	94673	-	11332	uc001amq.3	5201	ENSG00000097021	ACOT7	acyl-CoA thioesterase 7
chr1	6492835	6492883	49	*	MACS_peak_514	30	Promoter (2-3kb)	1	6489894	6489956	63	-	100422975	uc021ofo.1	-2879	ENSG00000265392	MIR4252	microRNA 4252
chr1	6496964	6497040	77	*	MACS_peak_515	30	Intron (uc001amy.3/83715, intron 2 of 12)	1	6489894	6489956	63	-	100422975	uc021ofo.1	-7008	ENSG00000265392	MIR4252	microRNA 4252
chr1	6500124	6500172	49	*	MACS_peak_516	30	Intron (uc001amy.3/83715, intron 2 of 12)	1	6508103	6521004	12902	+	83715	uc001amz.3	-7931	ENSG00000187017	ESPN	espin
chr1	6503854	6503902	49	*	MACS_peak_517	40	Promoter (4-5kb)	1	6508103	6521004	12902	+	83715	uc001amz.3	-4201	ENSG00000187017	ESPN	espin
chr1	6506557	6506605	49	*	MACS_peak_518	32	Promoter (1-2kb)	1	6508103	6521004	12902	+	83715	uc001amz.3	-1498	ENSG00000187017	ESPN	espin
chr1	6519886	6519953	68	*	MACS_peak_519	40	Promoter (3-4kb)	1	6521214	6523682	2469	-	8718	uc031pla.1	3729	ENSG00000215788	TNFRSF25	TNF receptor superfamily member 25
chr1	6545823	6545871	49	*	MACS_peak_520	40	Promoter (<=1kb)	1	6526152	6546014	19863	-	57449	uc001ank.1	143	ENSG00000171680	PLEKHG5	pleckstrin homology and RhoGEF domain containing G5
chr1	6560755	6560845	91	*	MACS_peak_521	44	Promoter (3-4kb)	1	6526152	6557484	31333	-	57449	uc001ano.1	-3271	ENSG00000171680	PLEKHG5	pleckstrin homology and RhoGEF domain containing G5
chr1	6644693	6644741	49	*	MACS_peak_522	27	Promoter (<=1kb)	1	6645362	6649340	3979	+	3104	uc001any.2	-621	ENSG00000204859	ZBTB48	zinc finger and BTB domain containing 48
chr1	6673825	6673994	170	*	MACS_peak_523	32	Promoter (<=1kb)	1	6673756	6684093	10338	+	148479	uc001aob.4	69	ENSG00000116273	PHF13	PHD finger protein 13
chr1	6682275	6682350	76	*	MACS_peak_524	30	Promoter (2-3kb)	1	6684925	6693642	8718	+	90326	uc001aoc.3	-2575	ENSG00000041988	THAP3	THAP domain containing 3
chr1	6689497	6689545	49	*	MACS_peak_525	30	Promoter (4-5kb)	1	6685210	6695646	10437	+	90326	uc001aoe.2	4287	ENSG00000041988	THAP3	THAP domain containing 3
chr1	6693706	6693754	49	*	MACS_peak_526	28	Intron (uc001aoe.2/90326, intron 4 of 4)	1	6685210	6695646	10437	+	90326	uc001aoe.2	8496	ENSG00000041988	THAP3	THAP domain containing 3
chr1	6811208	6811259	52	*	MACS_peak_527	40	Distal Intergenic	1	6845384	6932107	86724	+	23261	uc001aoh.3	-34125	ENSG00000171735	CAMTA1	calmodulin binding transcription activator 1
chr1	7055395	7055474	80	*	MACS_peak_528	20	Intron (uc001aoi.3/23261, intron 3 of 22)	1	6845384	7829766	984383	+	23261	uc001aoi.3	210011	ENSG00000171735	CAMTA1	calmodulin binding transcription activator 1
chr1	7059684	7059736	53	*	MACS_peak_529	40	Intron (uc001aoi.3/23261, intron 3 of 22)	1	6845384	7829766	984383	+	23261	uc001aoi.3	214300	ENSG00000171735	CAMTA1	calmodulin binding transcription activator 1
chr1	7095203	7095290	88	*	MACS_peak_530	30	Intron (uc001aoi.3/23261, intron 3 of 22)	1	6845384	7829766	984383	+	23261	uc001aoi.3	249819	ENSG00000171735	CAMTA1	calmodulin binding transcription activator 1
chr1	7115802	7115896	95	*	MACS_peak_531	30	Intron (uc001aoi.3/23261, intron 3 of 22)	1	6845384	7829766	984383	+	23261	uc001aoi.3	270418	ENSG00000171735	CAMTA1	calmodulin binding transcription activator 1
chr1	7130182	7130274	93	*	MACS_peak_532	24	Intron (uc001aoi.3/23261, intron 3 of 22)	1	6845384	7829766	984383	+	23261	uc001aoi.3	284798	ENSG00000171735	CAMTA1	calmodulin binding transcription activator 1
chr1	7265306	7265354	49	*	MACS_peak_533	39	Intron (uc001aoi.3/23261, intron 4 of 22)	1	6845384	7829766	984383	+	23261	uc001aoi.3	419922	ENSG00000171735	CAMTA1	calmodulin binding transcription activator 1
chr1	7407448	7407523	76	*	MACS_peak_534	20	Intron (uc001aoi.3/23261, intron 5 of 22)	1	7732054	7805082	73029	+	23261	uc010nzv.1	-324531	ENSG00000171735	CAMTA1	calmodulin binding transcription activator 1
chr1	7407987	7408043	57	*	MACS_peak_535	40	Intron (uc001aoi.3/23261, intron 5 of 22)	1	7732054	7805082	73029	+	23261	uc010nzv.1	-324011	ENSG00000171735	CAMTA1	calmodulin binding transcription activator 1
chr1	7470748	7470797	50	*	MACS_peak_536	30	Intron (uc001aoi.3/23261, intron 5 of 22)	1	7732054	7805082	73029	+	23261	uc010nzv.1	-261257	ENSG00000171735	CAMTA1	calmodulin binding transcription activator 1
chr1	7477709	7477786	78	*	MACS_peak_537	40	Intron (uc001aoi.3/23261, intron 5 of 22)	1	7732054	7805082	73029	+	23261	uc010nzv.1	-254268	ENSG00000171735	CAMTA1	calmodulin binding transcription activator 1
chr1	7484079	7484127	49	*	MACS_peak_538	20	Intron (uc001aoi.3/23261, intron 5 of 22)	1	7732054	7805082	73029	+	23261	uc010nzv.1	-247927	ENSG00000171735	CAMTA1	calmodulin binding transcription activator 1
chr1	7518062	7518131	70	*	MACS_peak_539	31	Intron (uc001aoi.3/23261, intron 5 of 22)	1	7732054	7805082	73029	+	23261	uc010nzv.1	-213923	ENSG00000171735	CAMTA1	calmodulin binding transcription activator 1
chr1	7546396	7546468	73	*	MACS_peak_540	30	Intron (uc001aoi.3/23261, intron 6 of 22)	1	7732054	7805082	73029	+	23261	uc010nzv.1	-185586	ENSG00000171735	CAMTA1	calmodulin binding transcription activator 1
chr1	7549204	7549264	61	*	MACS_peak_541	64	Intron (uc001aoi.3/23261, intron 6 of 22)	1	7732054	7805082	73029	+	23261	uc010nzv.1	-182790	ENSG00000171735	CAMTA1	calmodulin binding transcription activator 1
chr1	7553595	7553643	49	*	MACS_peak_542	20	Intron (uc001aoi.3/23261, intron 6 of 22)	1	7732054	7805082	73029	+	23261	uc010nzv.1	-178411	ENSG00000171735	CAMTA1	calmodulin binding transcription activator 1
chr1	7598834	7598908	75	*	MACS_peak_543	20	Intron (uc001aoi.3/23261, intron 6 of 22)	1	7732054	7805082	73029	+	23261	uc010nzv.1	-133146	ENSG00000171735	CAMTA1	calmodulin binding transcription activator 1
chr1	7615165	7615213	49	*	MACS_peak_544	34	Intron (uc001aoi.3/23261, intron 6 of 22)	1	7732054	7805082	73029	+	23261	uc010nzv.1	-116841	ENSG00000171735	CAMTA1	calmodulin binding transcription activator 1
chr1	7620497	7620556	60	*	MACS_peak_545	20	Intron (uc001aoi.3/23261, intron 6 of 22)	1	7732054	7805082	73029	+	23261	uc010nzv.1	-111498	ENSG00000171735	CAMTA1	calmodulin binding transcription activator 1
chr1	7646911	7646983	73	*	MACS_peak_546	40	Intron (uc001aoi.3/23261, intron 6 of 22)	1	7732054	7805082	73029	+	23261	uc010nzv.1	-85071	ENSG00000171735	CAMTA1	calmodulin binding transcription activator 1
chr1	7709979	7710067	89	*	MACS_peak_547	20	Intron (uc001aoi.3/23261, intron 7 of 22)	1	7732054	7805082	73029	+	23261	uc010nzv.1	-21987	ENSG00000171735	CAMTA1	calmodulin binding transcription activator 1
chr1	7710157	7710205	49	*	MACS_peak_548	20	Intron (uc001aoi.3/23261, intron 7 of 22)	1	7732054	7805082	73029	+	23261	uc010nzv.1	-21849	ENSG00000171735	CAMTA1	calmodulin binding transcription activator 1
chr1	7710517	7710600	84	*	MACS_peak_549	20	Intron (uc001aoi.3/23261, intron 7 of 22)	1	7732054	7805082	73029	+	23261	uc010nzv.1	-21454	ENSG00000171735	CAMTA1	calmodulin binding transcription activator 1
chr1	7713114	7713189	76	*	MACS_peak_550	40	Intron (uc001aoi.3/23261, intron 7 of 22)	1	7732054	7805082	73029	+	23261	uc010nzv.1	-18865	ENSG00000171735	CAMTA1	calmodulin binding transcription activator 1
chr1	7719062	7719110	49	*	MACS_peak_551	40	Intron (uc001aoi.3/23261, intron 7 of 22)	1	7732054	7805082	73029	+	23261	uc010nzv.1	-12944	ENSG00000171735	CAMTA1	calmodulin binding transcription activator 1
chr1	7720930	7720978	49	*	MACS_peak_552	20	Intron (uc001aoi.3/23261, intron 7 of 22)	1	7732054	7805082	73029	+	23261	uc010nzv.1	-11076	ENSG00000171735	CAMTA1	calmodulin binding transcription activator 1
chr1	7755237	7755285	49	*	MACS_peak_553	40	Intron (uc001aoi.3/23261, intron 11 of 22)	1	7740148	7829766	89619	+	23261	uc001aok.4	15089	ENSG00000171735	CAMTA1	calmodulin binding transcription activator 1
chr1	7756348	7756437	90	*	MACS_peak_554	40	Intron (uc001aoi.3/23261, intron 11 of 22)	1	7740148	7829766	89619	+	23261	uc001aok.4	16200	ENSG00000171735	CAMTA1	calmodulin binding transcription activator 1
chr1	7763450	7763513	64	*	MACS_peak_555	40	Intron (uc001aoi.3/23261, intron 11 of 22)	1	7740148	7829766	89619	+	23261	uc001aok.4	23302	ENSG00000171735	CAMTA1	calmodulin binding transcription activator 1
chr1	7765799	7765848	50	*	MACS_peak_556	51	Intron (uc001aoi.3/23261, intron 11 of 22)	1	7740148	7829766	89619	+	23261	uc001aok.4	25651	ENSG00000171735	CAMTA1	calmodulin binding transcription activator 1
chr1	7785284	7785332	49	*	MACS_peak_557	40	Intron (uc001aoi.3/23261, intron 11 of 22)	1	7796404	7829766	33363	+	23261	uc001aoj.3	-11072	ENSG00000171735	CAMTA1	calmodulin binding transcription activator 1
chr1	7793061	7793109	49	*	MACS_peak_558	40	Promoter (3-4kb)	1	7796404	7829766	33363	+	23261	uc001aoj.3	-3295	ENSG00000171735	CAMTA1	calmodulin binding transcription activator 1
chr1	7805237	7805303	67	*	MACS_peak_559	30	Promoter (<=1kb)	1	7804895	7829766	24872	+	23261	uc009vmf.3	342	ENSG00000171735	CAMTA1	calmodulin binding transcription activator 1
chr1	7818628	7818676	49	*	MACS_peak_560	20	Intron (uc001aoi.3/23261, intron 22 of 22)	1	7831329	7841492	10164	+	9341	uc001aol.3	-12653	ENSG00000049245	VAMP3	vesicle associated membrane protein 3
chr1	7863591	7863639	49	*	MACS_peak_561	40	Intron (uc001aon.3/8863, intron 9 of 9)	1	7844714	7905237	60524	+	8863	uc010nzw.2	18877	ENSG00000049246	PER3	period circadian regulator 3
chr1	7869970	7870018	49	*	MACS_peak_562	20	Exon (uc009vmg.1/8863, exon 12 of 19)	1	7844714	7905237	60524	+	8863	uc010nzw.2	25256	ENSG00000049246	PER3	period circadian regulator 3
chr1	7872706	7872754	49	*	MACS_peak_563	30	Intron (uc009vmg.1/8863, intron 13 of 18)	1	7844714	7905237	60524	+	8863	uc010nzw.2	27992	ENSG00000049246	PER3	period circadian regulator 3
chr1	8046723	8046771	49	*	MACS_peak_564	37	Distal Intergenic	1	8021714	8045342	23629	+	11315	uc001aox.4	25009	ENSG00000116288	PARK7	Parkinsonism associated deglycase
chr1	8098851	8098899	49	*	MACS_peak_565	32	Distal Intergenic	1	8071779	8086393	14615	-	54206	uc001aoz.3	-12458	ENSG00000116285	ERRFI1	ERBB receptor feedback inhibitor 1
chr1	8192797	8192865	69	*	MACS_peak_566	27	Distal Intergenic	1	8071779	8086393	14615	-	54206	uc001aoz.3	-106404	ENSG00000116285	ERRFI1	ERBB receptor feedback inhibitor 1
chr1	8398530	8398647	118	*	MACS_peak_567	40	Intron (uc001apb.3/50651, intron 6 of 7)	1	8390198	8404227	14030	+	50651	uc001apc.3	8332	ENSG00000162426	SLC45A1	solute carrier family 45 member 1
chr1	8437812	8437860	49	*	MACS_peak_568	49	Intron (uc001apd.3/473, intron 2 of 12)	1	8412464	8483747	71284	-	473	uc001apd.3	45887	ENSG00000142599	RERE	arginine-glutamic acid dipeptide repeats
chr1	8442866	8442939	74	*	MACS_peak_569	40	Intron (uc001apd.3/473, intron 2 of 12)	1	8412464	8483747	71284	-	473	uc001apd.3	40808	ENSG00000142599	RERE	arginine-glutamic acid dipeptide repeats
chr1	8464350	8464398	49	*	MACS_peak_570	20	Intron (uc001apd.3/473, intron 2 of 12)	1	8412464	8483747	71284	-	473	uc001apd.3	19349	ENSG00000142599	RERE	arginine-glutamic acid dipeptide repeats
chr1	8468870	8468918	49	*	MACS_peak_571	29	Intron (uc001apd.3/473, intron 2 of 12)	1	8412464	8483747	71284	-	473	uc001apd.3	14829	ENSG00000142599	RERE	arginine-glutamic acid dipeptide repeats
chr1	8541386	8541434	49	*	MACS_peak_572	40	Intron (uc001ape.3/473, intron 11 of 23)	1	8420172	8585844	165673	-	473	uc010nzx.1	44410	ENSG00000142599	RERE	arginine-glutamic acid dipeptide repeats
chr1	8547499	8547598	100	*	MACS_peak_573	52	Intron (uc001ape.3/473, intron 11 of 23)	1	8420172	8585844	165673	-	473	uc010nzx.1	38246	ENSG00000142599	RERE	arginine-glutamic acid dipeptide repeats
chr1	8568041	8568089	49	*	MACS_peak_574	30	Intron (uc001ape.3/473, intron 9 of 23)	1	8420172	8585844	165673	-	473	uc010nzx.1	17755	ENSG00000142599	RERE	arginine-glutamic acid dipeptide repeats
chr1	8683872	8683968	97	*	MACS_peak_575	40	Intron (uc001ape.3/473, intron 4 of 23)	1	8420172	8585844	165673	-	473	uc010nzx.1	-98028	ENSG00000142599	RERE	arginine-glutamic acid dipeptide repeats
chr1	8773646	8773715	70	*	MACS_peak_576	32	Intron (uc001ape.3/473, intron 2 of 23)	1	8525030	8813897	288868	-	473	uc001aph.1	40182	ENSG00000142599	RERE	arginine-glutamic acid dipeptide repeats
chr1	8780953	8781001	49	*	MACS_peak_577	24	Intron (uc001ape.3/473, intron 2 of 23)	1	8525030	8813897	288868	-	473	uc001aph.1	32896	ENSG00000142599	RERE	arginine-glutamic acid dipeptide repeats
chr1	8795721	8795769	49	*	MACS_peak_578	37	Intron (uc001ape.3/473, intron 2 of 23)	1	8525030	8813897	288868	-	473	uc001aph.1	18128	ENSG00000142599	RERE	arginine-glutamic acid dipeptide repeats
chr1	8866348	8866396	49	*	MACS_peak_579	30	Intron (uc001ape.3/473, intron 1 of 23)	1	8412464	8877699	465236	-	473	uc001ape.3	11303	ENSG00000142599	RERE	arginine-glutamic acid dipeptide repeats
chr1	8991283	8991387	105	*	MACS_peak_580	36	Distal Intergenic	1	9005893	9012710	6818	+	765	uc021ofu.2	-14506	ENSG00000131686	CA6	carbonic anhydrase 6
chr1	9030077	9030125	49	*	MACS_peak_581	30	Intron (uc031plc.1/765, intron 6 of 7)	1	9005893	9035148	29256	+	765	uc031pld.1	24184	ENSG00000131686	CA6	carbonic anhydrase 6
chr1	9070155	9070212	58	*	MACS_peak_582	35	Exon (uc009vmo.1/155184, exon 9 of 12)	1	9063359	9086404	23046	-	155184	uc009vmo.1	16192	ENSG00000197241	SLC2A7	solute carrier family 2 member 7
chr1	9081665	9081727	63	*	MACS_peak_583	52	Promoter (4-5kb)	1	9063359	9086404	23046	-	155184	uc009vmo.1	4677	ENSG00000197241	SLC2A7	solute carrier family 2 member 7
chr1	9126444	9126511	68	*	MACS_peak_584	40	Promoter (3-4kb)	1	9097005	9129653	32649	-	6518	uc010nzz.2	3142	ENSG00000142583	SLC2A5	solute carrier family 2 member 5
chr1	9188332	9188380	49	*	MACS_peak_585	36	Promoter (<=1kb)	1	9164476	9189229	24754	-	80045	uc001apq.1	849	ENSG00000180758	GPR157	G protein-coupled receptor 157
chr1	9189230	9189301	72	*	MACS_peak_586	32	Promoter (<=1kb)	1	9169158	9189229	20072	-	80045	uc001apr.3	-1	ENSG00000180758	GPR157	G protein-coupled receptor 157
chr1	9197120	9197168	49	*	MACS_peak_587	40	Distal Intergenic	1	9169158	9189229	20072	-	80045	uc001apr.3	-7891	ENSG00000180758	GPR157	G protein-coupled receptor 157
chr1	9242943	9243025	83	*	MACS_peak_588	20	Distal Intergenic	1	9211727	9211836	110	-	407040	uc021ofw.1	-31107	ENSG00000284357	MIR34A	microRNA 34a
chr1	9353244	9353292	49	*	MACS_peak_589	34	Promoter (<=1kb)	1	9352941	9429590	76650	+	80176	uc010oae.2	303	ENSG00000171621	SPSB1	splA/ryanodine receptor domain and SOCS box containing 1
chr1	9381889	9381937	49	*	MACS_peak_590	28	Intron (uc010oae.2/80176, intron 1 of 2)	1	9352941	9429590	76650	+	80176	uc010oae.2	28948	ENSG00000171621	SPSB1	splA/ryanodine receptor domain and SOCS box containing 1
chr1	9461071	9461137	67	*	MACS_peak_591	52	Distal Intergenic	1	9415766	9429590	13825	+	80176	uc001apv.3	45305	ENSG00000171621	SPSB1	splA/ryanodine receptor domain and SOCS box containing 1
chr1	9463776	9463919	144	*	MACS_peak_592	30	Distal Intergenic	1	9415766	9429590	13825	+	80176	uc001apv.3	48010	ENSG00000171621	SPSB1	splA/ryanodine receptor domain and SOCS box containing 1
chr1	9508552	9508662	111	*	MACS_peak_593	30	Distal Intergenic	1	9599528	9642831	43304	+	84275	uc001apw.3	-90866	ENSG00000171612	SLC25A33	solute carrier family 25 member 33
chr1	9513917	9513965	49	*	MACS_peak_594	51	Distal Intergenic	1	9599528	9642831	43304	+	84275	uc001apw.3	-85563	ENSG00000171612	SLC25A33	solute carrier family 25 member 33
chr1	9623199	9623247	49	*	MACS_peak_595	40	Intron (uc001apw.3/84275, intron 2 of 6)	1	9599528	9642831	43304	+	84275	uc001apw.3	23671	ENSG00000171612	SLC25A33	solute carrier family 25 member 33
chr1	9633745	9633807	63	*	MACS_peak_596	52	Intron (uc001apw.3/84275, intron 5 of 6)	1	9648932	9665020	16089	+	199953	uc001apy.3	-15125	ENSG00000188807	TMEM201	transmembrane protein 201
chr1	9637734	9637785	52	*	MACS_peak_597	30	Intron (uc001apw.3/84275, intron 5 of 6)	1	9648932	9665020	16089	+	199953	uc001apy.3	-11147	ENSG00000188807	TMEM201	transmembrane protein 201
chr1	9638868	9638916	49	*	MACS_peak_598	20	Intron (uc001apw.3/84275, intron 5 of 6)	1	9648932	9665020	16089	+	199953	uc001apy.3	-10016	ENSG00000188807	TMEM201	transmembrane protein 201
chr1	9656276	9656324	49	*	MACS_peak_599	30	Promoter (<=1kb)	1	9656917	9674935	18019	+	199953	uc021ofz.1	-593	ENSG00000188807	TMEM201	transmembrane protein 201
chr1	9661775	9661866	92	*	MACS_peak_600	40	Promoter (4-5kb)	1	9656917	9674935	18019	+	199953	uc021ofz.1	4858	ENSG00000188807	TMEM201	transmembrane protein 201
chr1	9664725	9664801	77	*	MACS_peak_601	24	3' UTR	1	9656917	9674935	18019	+	199953	uc021ofz.1	7808	ENSG00000188807	TMEM201	transmembrane protein 201
chr1	9665177	9665236	60	*	MACS_peak_602	20	Intron (uc021ofy.1/199953, intron 6 of 10)	1	9656917	9674935	18019	+	199953	uc021ofz.1	8260	ENSG00000188807	TMEM201	transmembrane protein 201
chr1	9665440	9665535	96	*	MACS_peak_603	20	Intron (uc021ofy.1/199953, intron 6 of 10)	1	9656917	9674935	18019	+	199953	uc021ofz.1	8523	ENSG00000188807	TMEM201	transmembrane protein 201
chr1	9671365	9671413	49	*	MACS_peak_604	20	Intron (uc021ofy.1/199953, intron 9 of 10)	1	9656917	9674935	18019	+	199953	uc021ofz.1	14448	ENSG00000188807	TMEM201	transmembrane protein 201
chr1	9707047	9707095	49	*	MACS_peak_605	30	Promoter (4-5kb)	1	9711790	9775827	64038	+	5293	uc001aqa.2	-4695	ENSG00000171608	PIK3CD	phosphatidylinositol-4,5-bisphosphate 3-kinase catalytic subunit delta
chr1	9711608	9711656	49	*	MACS_peak_606	39	Promoter (<=1kb)	1	9711790	9775827	64038	+	5293	uc001aqa.2	-134	ENSG00000171608	PIK3CD	phosphatidylinositol-4,5-bisphosphate 3-kinase catalytic subunit delta
chr1	9747439	9747527	89	*	MACS_peak_607	29	Promoter (3-4kb)	1	9751525	9789172	37648	+	5293	uc010oaf.2	-3998	ENSG00000171608	PIK3CD	phosphatidylinositol-4,5-bisphosphate 3-kinase catalytic subunit delta
chr1	9749944	9750115	172	*	MACS_peak_608	52	Promoter (1-2kb)	1	9751525	9789172	37648	+	5293	uc010oaf.2	-1410	ENSG00000171608	PIK3CD	phosphatidylinositol-4,5-bisphosphate 3-kinase catalytic subunit delta
chr1	9757399	9757447	49	*	MACS_peak_609	59	Intron (uc001aqa.2/5293, intron 1 of 3)	1	9751525	9789172	37648	+	5293	uc021ogb.1	5874	ENSG00000171608	PIK3CD	phosphatidylinositol-4,5-bisphosphate 3-kinase catalytic subunit delta
chr1	9793951	9793999	49	*	MACS_peak_610	30	Promoter (<=1kb)	1	9789079	9793604	4526	-	22883	uc001aqf.3	-347	ENSG00000171603	CLSTN1	calsyntenin 1
chr1	9912958	9913040	83	*	MACS_peak_611	52	Intron (uc001aqk.1/56998, intron 5 of 5)	1	9789079	9884550	95472	-	22883	uc010oag.2	-28408	ENSG00000171603	CLSTN1	calsyntenin 1
chr1	9926251	9926299	49	*	MACS_peak_612	20	Intron (uc001aqk.1/56998, intron 5 of 5)	1	9789079	9884550	95472	-	22883	uc010oag.2	-41701	ENSG00000171603	CLSTN1	calsyntenin 1
chr1	9988783	9988840	58	*	MACS_peak_613	32	Downstream (<1kb)	1	9989776	10002840	13065	-	84328	uc001aqm.3	14000	ENSG00000162441	LZIC	leucine zipper and CTNNBIP1 domain containing
chr1	10057265	10057313	49	*	MACS_peak_614	51	Promoter (<=1kb)	1	10057255	10076078	18824	+	116362	uc009vms.3	10	ENSG00000162444	RBP7	retinol binding protein 7
chr1	10107692	10107779	88	*	MACS_peak_615	30	Intron (uc001aqr.4/10277, intron 1 of 26)	1	10093041	10241296	148256	+	10277	uc021ogc.1	14651	ENSG00000130939	UBE4B	ubiquitination factor E4B
chr1	10125112	10125174	63	*	MACS_peak_616	20	Intron (uc001aqr.4/10277, intron 1 of 26)	1	10093041	10241296	148256	+	10277	uc021ogc.1	32071	ENSG00000130939	UBE4B	ubiquitination factor E4B
chr1	10184988	10185050	63	*	MACS_peak_617	72	Intron (uc001aqr.4/10277, intron 9 of 26)	1	10231014	10241296	10283	+	10277	uc001aqu.3	-45964	ENSG00000130939	UBE4B	ubiquitination factor E4B
chr1	10325388	10325436	49	*	MACS_peak_618	29	Intron (uc009vmt.3/23095, intron 5 of 10)	1	10292308	10441655	149348	+	23095	uc001arb.3	33080	ENSG00000054523	KIF1B	kinesin family member 1B
chr1	10363557	10363614	58	*	MACS_peak_619	27	Exon (uc001aqv.4/23095, exon 21 of 21)	1	10292308	10441655	149348	+	23095	uc001arb.3	71249	ENSG00000054523	KIF1B	kinesin family member 1B
chr1	10416669	10416793	125	*	MACS_peak_620	24	Intron (uc001aqw.4/23095, intron 36 of 46)	1	10459085	10480201	21117	+	5226	uc001arc.3	-42292	ENSG00000142657	PGD	phosphogluconate dehydrogenase
chr1	10446173	10446238	66	*	MACS_peak_621	43	Distal Intergenic	1	10459085	10480201	21117	+	5226	uc001arc.3	-12847	ENSG00000142657	PGD	phosphogluconate dehydrogenase
chr1	10465865	10465940	76	*	MACS_peak_622	40	Intron (uc001arc.3/5226, intron 5 of 12)	1	10459085	10480201	21117	+	5226	uc010oak.2	6780	ENSG00000142657	PGD	phosphogluconate dehydrogenase
chr1	10469041	10469089	49	*	MACS_peak_623	40	Intron (uc001arc.3/5226, intron 6 of 12)	1	10459085	10480201	21117	+	5226	uc010oak.2	9956	ENSG00000142657	PGD	phosphogluconate dehydrogenase
chr1	10581444	10581492	49	*	MACS_peak_624	44	Intron (uc001arm.1/5195, intron 2 of 3)	1	10588312	10690815	102504	+	5195	uc009vmw.3	-6820	ENSG00000142655	PEX14	peroxisomal biogenesis factor 14
chr1	10613125	10613186	62	*	MACS_peak_625	40	Intron (uc001arm.1/5195, intron 2 of 3)	1	10588312	10690815	102504	+	5195	uc009vmw.3	24813	ENSG00000142655	PEX14	peroxisomal biogenesis factor 14
chr1	10614236	10614302	67	*	MACS_peak_626	30	Intron (uc001arm.1/5195, intron 2 of 3)	1	10588312	10690815	102504	+	5195	uc009vmw.3	25924	ENSG00000142655	PEX14	peroxisomal biogenesis factor 14
chr1	10615451	10615499	49	*	MACS_peak_627	20	Intron (uc001arm.1/5195, intron 2 of 3)	1	10588312	10690815	102504	+	5195	uc009vmw.3	27139	ENSG00000142655	PEX14	peroxisomal biogenesis factor 14
chr1	10616267	10616315	49	*	MACS_peak_628	20	Intron (uc001arm.1/5195, intron 2 of 3)	1	10588312	10690815	102504	+	5195	uc009vmw.3	27955	ENSG00000142655	PEX14	peroxisomal biogenesis factor 14
chr1	10664253	10664301	49	*	MACS_peak_629	40	Intron (uc009vmu.1/5195, intron 3 of 4)	1	10718064	10721455	3392	-	54897	uc001arq.1	57154	ENSG00000130940	CASZ1	castor zinc finger 1
chr1	10674625	10674689	65	*	MACS_peak_630	30	Intron (uc009vmu.1/5195, intron 3 of 4)	1	10718064	10721455	3392	-	54897	uc001arq.1	46766	ENSG00000130940	CASZ1	castor zinc finger 1
chr1	10687400	10687529	130	*	MACS_peak_631	40	Exon (uc001arn.3/5195, exon 8 of 9)	1	10718064	10721455	3392	-	54897	uc001arq.1	33926	ENSG00000130940	CASZ1	castor zinc finger 1
chr1	10706732	10706834	103	*	MACS_peak_632	20	Intron (uc001aro.4/54897, intron 16 of 20)	1	10718064	10721455	3392	-	54897	uc001arq.1	14621	ENSG00000130940	CASZ1	castor zinc finger 1
chr1	10714309	10714399	91	*	MACS_peak_633	30	Intron (uc001aro.4/54897, intron 10 of 20)	1	10718064	10721455	3392	-	54897	uc001arq.1	7056	ENSG00000130940	CASZ1	castor zinc finger 1
chr1	10716514	10716577	64	*	MACS_peak_634	40	Promoter (4-5kb)	1	10718064	10721455	3392	-	54897	uc001arq.1	4878	ENSG00000130940	CASZ1	castor zinc finger 1
chr1	10723472	10723520	49	*	MACS_peak_635	30	Promoter (2-3kb)	1	10718064	10721455	3392	-	54897	uc001arq.1	-2017	ENSG00000130940	CASZ1	castor zinc finger 1
chr1	10727185	10727233	49	*	MACS_peak_636	30	Intron (uc001aro.4/54897, intron 4 of 20)	1	10718064	10721455	3392	-	54897	uc001arq.1	-5730	ENSG00000130940	CASZ1	castor zinc finger 1
chr1	10788161	10788236	76	*	MACS_peak_637	40	Intron (uc001aro.4/54897, intron 2 of 20)	1	10713041	10754507	41467	-	54897	uc009vmx.2	-33654	ENSG00000130940	CASZ1	castor zinc finger 1
chr1	10812680	10812741	62	*	MACS_peak_638	40	Intron (uc001aro.4/54897, intron 2 of 20)	1	10696666	10856733	160068	-	54897	uc001aro.4	43992	ENSG00000130940	CASZ1	castor zinc finger 1
chr1	10813637	10813722	86	*	MACS_peak_639	30	Intron (uc001aro.4/54897, intron 2 of 20)	1	10696666	10856733	160068	-	54897	uc001aro.4	43011	ENSG00000130940	CASZ1	castor zinc finger 1
chr1	10815139	10815187	49	*	MACS_peak_640	30	Intron (uc001aro.4/54897, intron 2 of 20)	1	10696666	10856733	160068	-	54897	uc001aro.4	41546	ENSG00000130940	CASZ1	castor zinc finger 1
chr1	10822905	10823024	120	*	MACS_peak_641	30	Intron (uc001aro.4/54897, intron 1 of 20)	1	10696666	10856733	160068	-	54897	uc001aro.4	33709	ENSG00000130940	CASZ1	castor zinc finger 1
chr1	10824012	10824060	49	*	MACS_peak_642	20	Intron (uc001aro.4/54897, intron 1 of 20)	1	10696666	10856733	160068	-	54897	uc001aro.4	32673	ENSG00000130940	CASZ1	castor zinc finger 1
chr1	10825866	10825914	49	*	MACS_peak_643	36	Intron (uc001aro.4/54897, intron 1 of 20)	1	10696666	10856733	160068	-	54897	uc001aro.4	30819	ENSG00000130940	CASZ1	castor zinc finger 1
chr1	10831903	10832013	111	*	MACS_peak_644	40	Intron (uc001aro.4/54897, intron 1 of 20)	1	10696666	10856733	160068	-	54897	uc001aro.4	24720	ENSG00000130940	CASZ1	castor zinc finger 1
chr1	10895661	10895756	96	*	MACS_peak_645	29	Distal Intergenic	1	10707263	10856733	149471	-	54897	uc001arp.2	-38928	ENSG00000130940	CASZ1	castor zinc finger 1
chr1	10896103	10896151	49	*	MACS_peak_646	20	Distal Intergenic	1	10707263	10856733	149471	-	54897	uc001arp.2	-39370	ENSG00000130940	CASZ1	castor zinc finger 1
chr1	10899999	10900089	91	*	MACS_peak_647	20	Distal Intergenic	1	10707263	10856733	149471	-	54897	uc001arp.2	-43266	ENSG00000130940	CASZ1	castor zinc finger 1
chr1	10931450	10931498	49	*	MACS_peak_648	46	Distal Intergenic	1	10707263	10856733	149471	-	54897	uc001arp.2	-74717	ENSG00000130940	CASZ1	castor zinc finger 1
chr1	10948527	10948575	49	*	MACS_peak_649	30	Distal Intergenic	1	11006530	11024328	17799	-	148345	uc001arr.2	75753	ENSG00000175262	C1orf127	chromosome 1 open reading frame 127
chr1	10958631	10958679	49	*	MACS_peak_650	39	Distal Intergenic	1	11006530	11024328	17799	-	148345	uc001arr.2	65649	ENSG00000175262	C1orf127	chromosome 1 open reading frame 127
chr1	10969985	10970071	87	*	MACS_peak_651	29	Distal Intergenic	1	11006530	11024328	17799	-	148345	uc001arr.2	54257	ENSG00000175262	C1orf127	chromosome 1 open reading frame 127
chr1	11025509	11025565	57	*	MACS_peak_652	30	Promoter (1-2kb)	1	11006530	11024328	17799	-	148345	uc001ars.2	-1181	ENSG00000175262	C1orf127	chromosome 1 open reading frame 127
chr1	11028812	11028860	49	*	MACS_peak_653	30	Promoter (4-5kb)	1	11006530	11024328	17799	-	148345	uc001ars.2	-4484	ENSG00000175262	C1orf127	chromosome 1 open reading frame 127
chr1	11104781	11104833	53	*	MACS_peak_654	30	Promoter (2-3kb)	1	11086580	11107296	20717	-	10747	uc001aru.3	2463	ENSG00000009724	MASP2	mannan binding lectin serine peptidase 2
chr1	11109489	11109542	54	*	MACS_peak_655	52	Promoter (2-3kb)	1	11105156	11107296	2141	-	10747	uc001arx.2	-2193	ENSG00000009724	MASP2	mannan binding lectin serine peptidase 2
chr1	11116023	11116088	66	*	MACS_peak_656	29	Promoter (4-5kb)	1	11114649	11120091	5443	-	6723	uc001arz.1	4003	ENSG00000116649	SRM	spermidine synthase
chr1	11184257	11184305	49	*	MACS_peak_657	20	Intron (uc001asc.3/2475, intron 9 of 19)	1	11166588	11191615	25028	-	2475	uc001asc.3	7310	ENSG00000198793	MTOR	mechanistic target of rapamycin kinase
chr1	11199386	11199434	49	*	MACS_peak_658	40	Promoter (4-5kb)	1	11203955	11209595	5641	+	100873935	uc031plf.1	-4521	ENSG00000225602	MTOR-AS1	MTOR antisense RNA 1
chr1	11221562	11221610	49	*	MACS_peak_659	40	Intron (uc001asd.3/2475, intron 29 of 57)	1	11203955	11209595	5641	+	100873935	uc031plf.1	17607	ENSG00000225602	MTOR-AS1	MTOR antisense RNA 1
chr1	11241097	11241145	49	*	MACS_peak_660	40	Intron (uc001asd.3/2475, intron 28 of 57)	1	11249346	11256038	6693	+	10218	uc001ase.4	-8201	ENSG00000171819	ANGPTL7	angiopoietin like 7
chr1	11244930	11244978	49	*	MACS_peak_661	30	Promoter (4-5kb)	1	11249346	11256038	6693	+	10218	uc001ase.4	-4368	ENSG00000171819	ANGPTL7	angiopoietin like 7
chr1	11264724	11264772	49	*	MACS_peak_662	20	Exon (uc001asd.3/2475, exon 26 of 58)	1	11249346	11256038	6693	+	10218	uc001ase.4	15378	ENSG00000171819	ANGPTL7	angiopoietin like 7
chr1	11289837	11289885	49	*	MACS_peak_663	32	Intron (uc001asd.3/2475, intron 18 of 57)	1	11166588	11322608	156021	-	2475	uc001asd.3	32723	ENSG00000198793	MTOR	mechanistic target of rapamycin kinase
chr1	11374488	11374536	49	*	MACS_peak_664	30	Distal Intergenic	1	11333255	11348491	15237	+	29914	uc001asg.3	41233	ENSG00000120942	UBIAD1	UbiA prenyltransferase domain containing 1
chr1	11390655	11390703	49	*	MACS_peak_665	40	Distal Intergenic	1	11333255	11348491	15237	+	29914	uc001asg.3	57400	ENSG00000120942	UBIAD1	UbiA prenyltransferase domain containing 1
chr1	11394173	11394235	63	*	MACS_peak_666	30	Distal Intergenic	1	11333255	11348491	15237	+	29914	uc001asg.3	60918	ENSG00000120942	UBIAD1	UbiA prenyltransferase domain containing 1
chr1	11396543	11396591	49	*	MACS_peak_667	20	Distal Intergenic	1	11333255	11348491	15237	+	29914	uc001asg.3	63288	ENSG00000120942	UBIAD1	UbiA prenyltransferase domain containing 1
chr1	11487050	11487120	71	*	MACS_peak_668	27	Distal Intergenic	1	11539295	11541938	2644	+	57540	uc009vmz.1	-52175	ENSG00000204624	DISP3	dispatched RND transporter family member 3
chr1	11492611	11492659	49	*	MACS_peak_669	30	Distal Intergenic	1	11539295	11541938	2644	+	57540	uc009vmz.1	-46636	ENSG00000204624	DISP3	dispatched RND transporter family member 3
chr1	11522044	11522092	49	*	MACS_peak_670	30	Distal Intergenic	1	11539295	11541938	2644	+	57540	uc009vmz.1	-17203	ENSG00000204624	DISP3	dispatched RND transporter family member 3
chr1	11526826	11526887	62	*	MACS_peak_671	30	Distal Intergenic	1	11539295	11541938	2644	+	57540	uc009vmz.1	-12408	ENSG00000204624	DISP3	dispatched RND transporter family member 3
chr1	11544316	11544400	85	*	MACS_peak_672	40	Intron (uc001ash.4/57540, intron 1 of 20)	1	11539295	11597640	58346	+	57540	uc001ash.4	5021	ENSG00000204624	DISP3	dispatched RND transporter family member 3
chr1	11545177	11545253	77	*	MACS_peak_673	52	Intron (uc001ash.4/57540, intron 1 of 20)	1	11539295	11597640	58346	+	57540	uc001ash.4	5882	ENSG00000204624	DISP3	dispatched RND transporter family member 3
chr1	11582600	11582666	67	*	MACS_peak_674	47	Intron (uc001ash.4/57540, intron 10 of 20)	1	11561047	11586928	25882	+	57540	uc001asi.1	21553	ENSG00000204624	DISP3	dispatched RND transporter family member 3
chr1	11582815	11582863	49	*	MACS_peak_675	57	Intron (uc001ash.4/57540, intron 10 of 20)	1	11561047	11586928	25882	+	57540	uc001asi.1	21768	ENSG00000204624	DISP3	dispatched RND transporter family member 3
chr1	11582918	11582966	49	*	MACS_peak_676	36	Intron (uc001ash.4/57540, intron 10 of 20)	1	11561047	11586928	25882	+	57540	uc001asi.1	21871	ENSG00000204624	DISP3	dispatched RND transporter family member 3
chr1	11583646	11583704	59	*	MACS_peak_677	40	Intron (uc001ash.4/57540, intron 10 of 20)	1	11561047	11586928	25882	+	57540	uc001asi.1	22599	ENSG00000204624	DISP3	dispatched RND transporter family member 3
chr1	11584368	11584416	49	*	MACS_peak_678	20	Intron (uc001ash.4/57540, intron 11 of 20)	1	11561047	11586928	25882	+	57540	uc001asi.1	23321	ENSG00000204624	DISP3	dispatched RND transporter family member 3
chr1	11625998	11626046	49	*	MACS_peak_679	20	Distal Intergenic	1	11561047	11586928	25882	+	57540	uc001asi.1	64951	ENSG00000204624	DISP3	dispatched RND transporter family member 3
chr1	11650840	11650888	49	*	MACS_peak_680	20	Distal Intergenic	1	11709144	11714401	5258	-	26232	uc009vnb.1	63513	ENSG00000116661	FBXO2	F-box protein 2
chr1	11655853	11655901	49	*	MACS_peak_681	30	Distal Intergenic	1	11709144	11714401	5258	-	26232	uc009vnb.1	58500	ENSG00000116661	FBXO2	F-box protein 2
chr1	11657746	11657794	49	*	MACS_peak_682	30	Distal Intergenic	1	11709144	11714401	5258	-	26232	uc009vnb.1	56607	ENSG00000116661	FBXO2	F-box protein 2
chr1	11657854	11657902	49	*	MACS_peak_683	30	Distal Intergenic	1	11709144	11714401	5258	-	26232	uc009vnb.1	56499	ENSG00000116661	FBXO2	F-box protein 2
chr1	11658868	11658949	82	*	MACS_peak_684	40	Distal Intergenic	1	11709144	11714401	5258	-	26232	uc009vnb.1	55452	ENSG00000116661	FBXO2	F-box protein 2
chr1	11668888	11668952	65	*	MACS_peak_685	25	Distal Intergenic	1	11709144	11714401	5258	-	26232	uc009vnb.1	45449	ENSG00000116661	FBXO2	F-box protein 2
chr1	11679051	11679107	57	*	MACS_peak_686	24	Distal Intergenic	1	11709144	11714401	5258	-	26232	uc009vnb.1	35294	ENSG00000116661	FBXO2	F-box protein 2
chr1	11744231	11744279	49	*	MACS_peak_687	40	Promoter (2-3kb)	1	11734537	11741495	6959	-	10459	uc001asp.3	-2736	ENSG00000116670	MAD2L2	mitotic arrest deficient 2 like 2
chr1	11751322	11751389	68	*	MACS_peak_688	20	Promoter (<=1kb)	1	11734537	11751678	17142	-	10459	uc001asq.4	289	ENSG00000116670	MAD2L2	mitotic arrest deficient 2 like 2
chr1	11766356	11766504	149	*	MACS_peak_689	24	Exon (uc001asr.1/374946, exon 2 of 7)	1	11751781	11780336	28556	+	374946	uc001asr.1	14575	ENSG00000162490	DRAXIN	dorsal inhibitory axon guidance protein
chr1	11773509	11773557	49	*	MACS_peak_690	30	Intron (uc001asr.1/374946, intron 5 of 6)	1	11751781	11780336	28556	+	374946	uc001asr.1	21728	ENSG00000162490	DRAXIN	dorsal inhibitory axon guidance protein
chr1	11779197	11779245	49	*	MACS_peak_691	52	Intron (uc001asr.1/374946, intron 6 of 6)	1	11796142	11810828	14687	+	57085	uc001ast.3	-16897	ENSG00000177674	AGTRAP	angiotensin II receptor associated protein
chr1	11780457	11780505	49	*	MACS_peak_692	30	Distal Intergenic	1	11796142	11810828	14687	+	57085	uc001ast.3	-15637	ENSG00000177674	AGTRAP	angiotensin II receptor associated protein
chr1	11783196	11783268	73	*	MACS_peak_693	20	3' UTR	1	11796142	11810828	14687	+	57085	uc001ast.3	-12874	ENSG00000177674	AGTRAP	angiotensin II receptor associated protein
chr1	11789379	11789468	90	*	MACS_peak_694	27	Distal Intergenic	1	11796142	11810828	14687	+	57085	uc001ast.3	-6674	ENSG00000177674	AGTRAP	angiotensin II receptor associated protein
chr1	11795280	11795365	86	*	MACS_peak_695	34	Promoter (<=1kb)	1	11796142	11810828	14687	+	57085	uc001ast.3	-777	ENSG00000177674	AGTRAP	angiotensin II receptor associated protein
chr1	11796408	11796488	81	*	MACS_peak_696	38	Promoter (<=1kb)	1	11796142	11810828	14687	+	57085	uc001asx.3	266	ENSG00000177674	AGTRAP	angiotensin II receptor associated protein
chr1	11808402	11808450	49	*	MACS_peak_697	30	Intron (uc001ast.3/57085, intron 4 of 5)	1	11796142	11810828	14687	+	57085	uc001asx.3	12260	ENSG00000177674	AGTRAP	angiotensin II receptor associated protein
chr1	11808971	11809025	55	*	MACS_peak_698	40	Intron (uc001ast.3/57085, intron 5 of 5)	1	11796142	11810828	14687	+	57085	uc001asx.3	12829	ENSG00000177674	AGTRAP	angiotensin II receptor associated protein
chr1	11814159	11814207	49	*	MACS_peak_699	30	Distal Intergenic	1	11796142	11810828	14687	+	57085	uc001asx.3	18017	ENSG00000177674	AGTRAP	angiotensin II receptor associated protein
chr1	11815183	11815313	131	*	MACS_peak_700	30	Distal Intergenic	1	11796142	11810828	14687	+	57085	uc001asx.3	19041	ENSG00000177674	AGTRAP	angiotensin II receptor associated protein
chr1	11858636	11858684	49	*	MACS_peak_701	30	Promoter (2-3kb)	1	11845787	11856547	10761	-	4524	uc031plg.1	-2089	ENSG00000177000	MTHFR	methylenetetrahydrofolate reductase
chr1	11917028	11917076	49	*	MACS_peak_702	30	Promoter (1-2kb)	1	11917521	11918992	1472	-	4879	uc001atj.3	1916	ENSG00000120937	NPPB	natriuretic peptide B
chr1	11940571	11940619	49	*	MACS_peak_703	62	Distal Intergenic	1	11917521	11918992	1472	-	4879	uc001atj.3	-21579	ENSG00000120937	NPPB	natriuretic peptide B
chr1	11954092	11954152	61	*	MACS_peak_704	20	Distal Intergenic	1	11979645	11986485	6841	-	90231	uc001atk.3	32333	ENSG00000116685	KIAA2013	KIAA2013
chr1	11977787	11977835	49	*	MACS_peak_705	20	Downstream (1-2kb)	1	11979645	11986485	6841	-	90231	uc001atk.3	8650	ENSG00000116685	KIAA2013	KIAA2013
chr1	11979299	11979390	92	*	MACS_peak_706	20	Downstream (<1kb)	1	11979645	11986485	6841	-	90231	uc001atk.3	7095	ENSG00000116685	KIAA2013	KIAA2013
chr1	12028193	12028241	49	*	MACS_peak_707	20	Intron (uc001atm.3/5351, intron 16 of 18)	1	12040238	12073572	33335	+	9927	uc001atn.4	-11997	ENSG00000116688	MFN2	mitofusin 2
chr1	12086772	12086820	49	*	MACS_peak_708	20	Intron (uc001ato.2/60672, intron 4 of 9)	1	12079299	12092106	12808	+	60672	uc001ato.2	7473	ENSG00000116691	MIIP	migration and invasion inhibitory protein
chr1	12089123	12089171	49	*	MACS_peak_709	27	Exon (uc001ato.2/60672, exon 5 of 10)	1	12079299	12092106	12808	+	60672	uc001ato.2	9824	ENSG00000116691	MIIP	migration and invasion inhibitory protein
chr1	12140798	12140846	49	*	MACS_peak_710	30	Intron (uc001atq.3/943, intron 1 of 14)	1	12123434	12204264	80831	+	943	uc010obc.2	17364	ENSG00000120949	TNFRSF8	TNF receptor superfamily member 8
chr1	12203183	12203256	74	*	MACS_peak_711	37	3' UTR	1	12185958	12204264	18307	+	943	uc001ats.3	17225	ENSG00000120949	TNFRSF8	TNF receptor superfamily member 8
chr1	12251333	12251381	49	*	MACS_peak_712	40	Promoter (<=1kb)	1	12251762	12251839	78	+	100616438	uc021ogi.1	-381	ENSG00000263676	MIR4632	microRNA 4632
chr1	12290837	12290890	54	*	MACS_peak_713	61	Promoter (<=1kb)	1	12290113	12572098	281986	+	55187	uc001atw.3	724	ENSG00000048707	VPS13D	vacuolar protein sorting 13 homolog D
chr1	12425478	12425553	76	*	MACS_peak_714	26	Promoter (2-3kb)	1	12427725	12572098	144374	+	55187	uc009vnl.3	-2172	ENSG00000048707	VPS13D	vacuolar protein sorting 13 homolog D
chr1	12663908	12663956	49	*	MACS_peak_715	20	Intron (uc001aub.3/9249, intron 1 of 5)	1	12640551	12656106	15556	-	9249	uc001aue.1	-7802	ENSG00000162496	DHRS3	dehydrogenase/reductase 3
chr1	12668762	12668810	49	*	MACS_peak_716	38	Intron (uc001aub.3/9249, intron 1 of 5)	1	12627939	12676788	48850	-	9249	uc001aub.3	7978	ENSG00000162496	DHRS3	dehydrogenase/reductase 3
chr1	12682728	12682776	49	*	MACS_peak_717	39	Promoter (4-5kb)	1	12640131	12677820	37690	-	9249	uc001aud.4	-4908	ENSG00000162496	DHRS3	dehydrogenase/reductase 3
chr1	12779070	12779127	58	*	MACS_peak_718	72	Promoter (2-3kb)	1	12776118	12788726	12609	+	126767	uc009vnn.1	2952	ENSG00000188984	AADACL3	arylacetamide deacetylase like 3
chr1	12811457	12811505	49	*	MACS_peak_719	30	Intron (uc010obe.1/93190, intron 1 of 2)	1	12806163	12821102	14940	+	93190	uc001auh.3	5294	ENSG00000157330	C1orf158	chromosome 1 open reading frame 158
chr1	12869826	12869874	49	*	MACS_peak_720	30	Distal Intergenic	1	12851546	12856777	5232	+	65121	uc001auj.2	18280	ENSG00000116721	PRAMEF1	PRAME family member 1
chr1	12882130	12882178	49	*	MACS_peak_721	57	Downstream (2-3kb)	1	12884468	12891264	6797	-	440560	uc001auk.2	9086	ENSG00000239810	PRAMEF11	PRAME family member 11
chr1	12888727	12888798	72	*	MACS_peak_722	23	Promoter (2-3kb)	1	12884468	12891264	6797	-	440560	uc001auk.2	2466	ENSG00000239810	PRAMEF11	PRAME family member 11
chr1	13022231	13022279	49	*	MACS_peak_723	40	Intron (uc001aur.2/343068, intron 3 of 3)	1	13035543	13038381	2839	+	653606	uc009vnq.1	-13264	ENSG00000277853	PRAMEF22	PRAME family member 22
chr1	13218266	13218317	52	*	MACS_peak_724	40	Distal Intergenic	1	13182960	13184326	1367	-	440563	uc010obg.2	-33940	ENSG00000275774	HNRNPCL2	heterogeneous nuclear ribonucleoprotein C-like 2
chr1	13362509	13362557	49	*	MACS_peak_725	20	Promoter (2-3kb)	1	13359819	13369057	9239	+	343068	uc001auu.1	2690	ENSG00000270601	PRAMEF5	PRAME family member 5
chr1	13757040	13757088	49	*	MACS_peak_726	20	Distal Intergenic	1	13736907	13747803	10897	+	645425	uc009voa.1	20133	ENSG00000204478	PRAMEF20	PRAME family member 20
chr1	13814896	13814944	49	*	MACS_peak_727	40	Intron (uc001avb.3/126755, intron 1 of 1)	1	13801445	13840242	38798	-	126755	uc001avb.3	25298	ENSG00000162494	LRRC38	leucine rich repeat containing 38
chr1	13838636	13838692	57	*	MACS_peak_728	30	Promoter (1-2kb)	1	13801445	13840242	38798	-	126755	uc001avb.3	1550	ENSG00000162494	LRRC38	leucine rich repeat containing 38
chr1	13865001	13865049	49	*	MACS_peak_729	40	Distal Intergenic	1	13801445	13840242	38798	-	126755	uc001avb.3	-24759	ENSG00000162494	LRRC38	leucine rich repeat containing 38
chr1	13979136	13979216	81	*	MACS_peak_730	30	Distal Intergenic	1	14026735	14151574	124840	+	7799	uc001avg.3	-47519	ENSG00000116731	PRDM2	PR/SET domain 2
chr1	13997035	13997083	49	*	MACS_peak_731	29	Distal Intergenic	1	14026735	14151574	124840	+	7799	uc001avg.3	-29652	ENSG00000116731	PRDM2	PR/SET domain 2
chr1	13998601	13998653	53	*	MACS_peak_732	30	Distal Intergenic	1	14026735	14151574	124840	+	7799	uc001avg.3	-28082	ENSG00000116731	PRDM2	PR/SET domain 2
chr1	14045980	14046028	49	*	MACS_peak_733	20	Intron (uc001avg.3/7799, intron 2 of 7)	1	14031350	14151574	120225	+	7799	uc001avi.3	14630	ENSG00000116731	PRDM2	PR/SET domain 2
chr1	14054878	14054926	49	*	MACS_peak_734	30	Intron (uc001avg.3/7799, intron 2 of 7)	1	14075856	14107358	31503	+	7799	uc021ogk.1	-20930	ENSG00000116731	PRDM2	PR/SET domain 2
chr1	14054986	14055047	62	*	MACS_peak_735	20	Intron (uc001avg.3/7799, intron 2 of 7)	1	14075856	14107358	31503	+	7799	uc021ogk.1	-20809	ENSG00000116731	PRDM2	PR/SET domain 2
chr1	14060113	14060161	49	*	MACS_peak_736	30	Intron (uc001avg.3/7799, intron 4 of 7)	1	14075856	14107358	31503	+	7799	uc021ogk.1	-15695	ENSG00000116731	PRDM2	PR/SET domain 2
chr1	14130191	14130239	49	*	MACS_peak_737	29	Intron (uc001avg.3/7799, intron 6 of 7)	1	14075856	14151574	75719	+	7799	uc009vof.3	54335	ENSG00000116731	PRDM2	PR/SET domain 2
chr1	14130954	14131002	49	*	MACS_peak_738	29	Intron (uc001avg.3/7799, intron 6 of 7)	1	14075856	14151574	75719	+	7799	uc009vof.3	55098	ENSG00000116731	PRDM2	PR/SET domain 2
chr1	14135185	14135233	49	*	MACS_peak_739	20	Intron (uc001avg.3/7799, intron 6 of 7)	1	14075856	14151574	75719	+	7799	uc009vof.3	59329	ENSG00000116731	PRDM2	PR/SET domain 2
chr1	14138683	14138770	88	*	MACS_peak_740	20	Intron (uc001avg.3/7799, intron 6 of 7)	1	14075856	14151574	75719	+	7799	uc009vof.3	62827	ENSG00000116731	PRDM2	PR/SET domain 2
chr1	14291607	14291669	63	*	MACS_peak_741	20	Distal Intergenic	1	14075856	14151574	75719	+	7799	uc009vof.3	215751	ENSG00000116731	PRDM2	PR/SET domain 2
chr1	14294288	14294336	49	*	MACS_peak_742	30	Distal Intergenic	1	14075856	14151574	75719	+	7799	uc009vof.3	218432	ENSG00000116731	PRDM2	PR/SET domain 2
chr1	14298407	14298455	49	*	MACS_peak_743	30	Distal Intergenic	1	14075856	14151574	75719	+	7799	uc009vof.3	222551	ENSG00000116731	PRDM2	PR/SET domain 2
chr1	14467164	14467212	49	*	MACS_peak_744	40	Distal Intergenic	1	14075856	14151574	75719	+	7799	uc009vof.3	391308	ENSG00000116731	PRDM2	PR/SET domain 2
chr1	14475837	14475885	49	*	MACS_peak_745	20	Distal Intergenic	1	14075856	14151574	75719	+	7799	uc009vof.3	399981	ENSG00000116731	PRDM2	PR/SET domain 2
chr1	14501806	14501854	49	*	MACS_peak_746	20	Distal Intergenic	1	14925213	15394651	469439	+	23254	uc009vog.1	-423359	ENSG00000189337	KAZN	kazrin, periplakin interacting protein
chr1	14563135	14563183	49	*	MACS_peak_747	40	Distal Intergenic	1	14925213	15394651	469439	+	23254	uc009vog.1	-362030	ENSG00000189337	KAZN	kazrin, periplakin interacting protein
chr1	14764045	14764129	85	*	MACS_peak_748	32	Distal Intergenic	1	14925213	15394651	469439	+	23254	uc009vog.1	-161084	ENSG00000189337	KAZN	kazrin, periplakin interacting protein
chr1	14793225	14793273	49	*	MACS_peak_749	30	Distal Intergenic	1	14925213	15394651	469439	+	23254	uc009vog.1	-131940	ENSG00000189337	KAZN	kazrin, periplakin interacting protein
chr1	14853830	14853878	49	*	MACS_peak_750	40	Distal Intergenic	1	14925213	15394651	469439	+	23254	uc009vog.1	-71335	ENSG00000189337	KAZN	kazrin, periplakin interacting protein
chr1	14905968	14906016	49	*	MACS_peak_751	49	Distal Intergenic	1	14925213	15394651	469439	+	23254	uc009vog.1	-19197	ENSG00000189337	KAZN	kazrin, periplakin interacting protein
chr1	14924606	14924683	78	*	MACS_peak_752	30	Promoter (<=1kb)	1	14925213	15394651	469439	+	23254	uc009vog.1	-530	ENSG00000189337	KAZN	kazrin, periplakin interacting protein
chr1	14925277	14925438	162	*	MACS_peak_753	40	Promoter (<=1kb)	1	14925213	15444544	519332	+	23254	uc001avm.4	64	ENSG00000189337	KAZN	kazrin, periplakin interacting protein
chr1	14988650	14988719	70	*	MACS_peak_754	30	Intron (uc009vog.1/23254, intron 1 of 7)	1	14925213	15444544	519332	+	23254	uc001avm.4	63437	ENSG00000189337	KAZN	kazrin, periplakin interacting protein
chr1	15152231	15152279	49	*	MACS_peak_755	20	Intron (uc009vog.1/23254, intron 1 of 7)	1	15250625	15394651	144027	+	23254	uc001avo.2	-98346	ENSG00000189337	KAZN	kazrin, periplakin interacting protein
chr1	15157398	15157477	80	*	MACS_peak_756	40	Intron (uc009vog.1/23254, intron 1 of 7)	1	15250625	15394651	144027	+	23254	uc001avo.2	-93148	ENSG00000189337	KAZN	kazrin, periplakin interacting protein
chr1	15162181	15162239	59	*	MACS_peak_757	30	Intron (uc009vog.1/23254, intron 1 of 7)	1	15250625	15394651	144027	+	23254	uc001avo.2	-88386	ENSG00000189337	KAZN	kazrin, periplakin interacting protein
chr1	15244962	15245010	49	*	MACS_peak_758	50	Intron (uc009vog.1/23254, intron 1 of 7)	1	15250625	15394651	144027	+	23254	uc001avo.2	-5615	ENSG00000189337	KAZN	kazrin, periplakin interacting protein
chr1	15265604	15265652	49	*	MACS_peak_759	20	Intron (uc009vog.1/23254, intron 1 of 7)	1	15272415	15394651	122237	+	23254	uc001avq.2	-6763	ENSG00000189337	KAZN	kazrin, periplakin interacting protein
chr1	15294049	15294128	80	*	MACS_peak_760	29	Intron (uc009vog.1/23254, intron 2 of 7)	1	15287180	15394651	107472	+	23254	uc001avr.2	6869	ENSG00000189337	KAZN	kazrin, periplakin interacting protein
chr1	15334725	15334773	49	*	MACS_peak_761	30	Intron (uc009vog.1/23254, intron 2 of 7)	1	15287180	15394651	107472	+	23254	uc001avr.2	47545	ENSG00000189337	KAZN	kazrin, periplakin interacting protein
chr1	15363469	15363560	92	*	MACS_peak_762	20	Intron (uc009vog.1/23254, intron 3 of 7)	1	15427704	15444544	16841	+	23254	uc001avs.4	-64144	ENSG00000189337	KAZN	kazrin, periplakin interacting protein
chr1	15375262	15375310	49	*	MACS_peak_763	20	Intron (uc009vog.1/23254, intron 4 of 7)	1	15427704	15444544	16841	+	23254	uc001avs.4	-52394	ENSG00000189337	KAZN	kazrin, periplakin interacting protein
chr1	15380042	15380091	50	*	MACS_peak_764	52	Intron (uc009vog.1/23254, intron 4 of 7)	1	15427704	15444544	16841	+	23254	uc001avs.4	-47613	ENSG00000189337	KAZN	kazrin, periplakin interacting protein
chr1	15388171	15388264	94	*	MACS_peak_765	20	Intron (uc009vog.1/23254, intron 6 of 7)	1	15427704	15444544	16841	+	23254	uc001avs.4	-39440	ENSG00000189337	KAZN	kazrin, periplakin interacting protein
chr1	15489923	15490011	89	*	MACS_peak_766	30	Intron (uc001avw.4/55092, intron 1 of 3)	1	15480229	15546974	66746	+	55092	uc001avy.3	9694	ENSG00000171729	TMEM51	transmembrane protein 51
chr1	15617332	15617380	49	*	MACS_peak_767	40	Intron (uc001awa.1/114827, intron 4 of 15)	1	15573768	15724622	150855	+	114827	uc001awb.2	43564	ENSG00000142621	FHAD1	forkhead associated phosphopeptide binding domain 1
chr1	15635221	15635269	49	*	MACS_peak_768	30	Exon (uc001awa.1/114827, exon 6 of 16)	1	15668232	15711054	42823	+	114827	uc001awd.1	-32963	ENSG00000142621	FHAD1	forkhead associated phosphopeptide binding domain 1
chr1	15697666	15697714	49	*	MACS_peak_769	20	Intron (uc001awb.2/114827, intron 25 of 30)	1	15707197	15726778	19582	+	114827	uc001awg.3	-9483	ENSG00000142621	FHAD1	forkhead associated phosphopeptide binding domain 1
chr1	15737575	15737623	49	*	MACS_peak_770	22	Promoter (1-2kb)	1	15736391	15756839	20449	+	79180	uc001awh.2	1184	ENSG00000142634	EFHD2	EF-hand domain family member D2
chr1	15758009	15758077	69	*	MACS_peak_771	30	Distal Intergenic	1	15764938	15773153	8216	+	11330	uc001awi.1	-6861	ENSG00000162438	CTRC	chymotrypsin C
chr1	15806639	15806687	49	*	MACS_peak_772	30	Promoter (4-5kb)	1	15802596	15817895	15300	+	51032	uc001awl.3	4043	ENSG00000215704	CELA2B	chymotrypsin like elastase family member 2B
chr1	15815895	15815946	52	*	MACS_peak_773	51	Intron (uc001awl.3/51032, intron 7 of 7)	1	15802596	15817895	15300	+	51032	uc001awl.3	13299	ENSG00000215704	CELA2B	chymotrypsin like elastase family member 2B
chr1	15827190	15827238	49	*	MACS_peak_774	30	Intron (uc001awm.2/842, intron 6 of 7)	1	15817324	15850940	33617	-	842	uc001awm.2	23702	ENSG00000132906	CASP9	caspase 9
chr1	15829421	15829503	83	*	MACS_peak_775	30	Intron (uc001awm.2/842, intron 6 of 7)	1	15817324	15850940	33617	-	842	uc001awm.2	21437	ENSG00000132906	CASP9	caspase 9
chr1	15832306	15832356	51	*	MACS_peak_776	40	Intron (uc001awm.2/842, intron 5 of 7)	1	15817324	15850940	33617	-	842	uc001awm.2	18584	ENSG00000132906	CASP9	caspase 9
chr1	15896320	15896368	49	*	MACS_peak_777	30	3' UTR	1	15886021	15918874	32854	+	23341	uc001awu.3	10299	ENSG00000116138	DNAJC16	DnaJ heat shock protein family (Hsp40) member C16
chr1	15899300	15899378	79	*	MACS_peak_778	30	3' UTR	1	15898194	15911605	13412	-	79814	uc001awv.2	12227	ENSG00000116771	AGMAT	agmatinase
chr1	15935900	15935993	94	*	MACS_peak_779	24	Distal Intergenic	1	15943953	15960796	16844	+	84301	uc001aww.3	-7960	ENSG00000197312	DDI2	DNA damage inducible 1 homolog 2
chr1	16038344	16038392	49	*	MACS_peak_780	30	Intron (uc010obo.2/23207, intron 1 of 19)	1	16062809	16067884	5076	+	284723	uc001axb.1	-24417	ENSG00000162461	SLC25A34	solute carrier family 25 member 34
chr1	16045221	16045278	58	*	MACS_peak_781	48	Intron (uc010obo.2/23207, intron 5 of 19)	1	16062809	16067884	5076	+	284723	uc001axb.1	-17531	ENSG00000162461	SLC25A34	solute carrier family 25 member 34
chr1	16054914	16054998	85	*	MACS_peak_782	20	Intron (uc010obo.2/23207, intron 11 of 19)	1	16062809	16067884	5076	+	284723	uc001axb.1	-7811	ENSG00000162461	SLC25A34	solute carrier family 25 member 34
chr1	16059337	16059385	49	*	MACS_peak_783	40	Promoter (3-4kb)	1	16062809	16067884	5076	+	284723	uc001axb.1	-3424	ENSG00000162461	SLC25A34	solute carrier family 25 member 34
chr1	16062354	16062402	49	*	MACS_peak_784	30	Promoter (<=1kb)	1	16062809	16067884	5076	+	284723	uc001axb.1	-407	ENSG00000162461	SLC25A34	solute carrier family 25 member 34
chr1	16062582	16062630	49	*	MACS_peak_785	30	Promoter (<=1kb)	1	16062809	16067884	5076	+	284723	uc001axb.1	-179	ENSG00000162461	SLC25A34	solute carrier family 25 member 34
chr1	16063352	16063482	131	*	MACS_peak_786	30	Promoter (<=1kb)	1	16062809	16067884	5076	+	284723	uc001axb.1	543	ENSG00000162461	SLC25A34	solute carrier family 25 member 34
chr1	16101193	16101241	49	*	MACS_peak_787	34	Exon (uc001axd.1/54751, exon 8 of 10)	1	16091459	16113084	21626	+	54751	uc001axi.1	9734	ENSG00000162458	FBLIM1	filamin binding LIM protein 1
chr1	16118155	16118206	52	*	MACS_peak_788	40	Distal Intergenic	1	16133657	16134194	538	-	440567	uc009vol.1	15988	ENSG00000233954	UQCRHL	ubiquinol-cytochrome c reductase hinge protein like
chr1	16130866	16130914	49	*	MACS_peak_789	47	Promoter (3-4kb)	1	16133657	16134194	538	-	440567	uc009vol.1	3280	ENSG00000233954	UQCRHL	ubiquinol-cytochrome c reductase hinge protein like
chr1	16137981	16138029	49	*	MACS_peak_790	38	Promoter (3-4kb)	1	16133657	16134194	538	-	440567	uc009vol.1	-3787	ENSG00000233954	UQCRHL	ubiquinol-cytochrome c reductase hinge protein like
chr1	16206151	16206199	49	*	MACS_peak_791	40	Intron (uc001axk.1/23013, intron 3 of 14)	1	16200610	16266950	66341	+	23013	uc010obp.1	5541	ENSG00000065526	SPEN	spen family transcriptional repressor
chr1	16221258	16221329	72	*	MACS_peak_792	63	Intron (uc001axk.1/23013, intron 3 of 14)	1	16200610	16266950	66341	+	23013	uc010obp.1	20648	ENSG00000065526	SPEN	spen family transcriptional repressor
chr1	16222382	16222469	88	*	MACS_peak_793	29	Intron (uc001axk.1/23013, intron 3 of 14)	1	16200610	16266950	66341	+	23013	uc010obp.1	21772	ENSG00000065526	SPEN	spen family transcriptional repressor
chr1	16244899	16244956	58	*	MACS_peak_794	57	Intron (uc001axk.1/23013, intron 6 of 14)	1	16200610	16266950	66341	+	23013	uc010obp.1	44289	ENSG00000065526	SPEN	spen family transcriptional repressor
chr1	16271296	16271402	107	*	MACS_peak_795	30	Exon (uc001axl.4/7709, exon 8 of 16)	1	16268364	16302627	34264	-	7709	uc001axl.4	31225	ENSG00000116809	ZBTB17	zinc finger and BTB domain containing 17
chr1	16352917	16353028	112	*	MACS_peak_796	38	Promoter (1-2kb)	1	16355007	16357169	2163	+	1187	uc010obx.1	-1979	ENSG00000186510	CLCNKA	chloride voltage-gated channel Ka
chr1	16353140	16353188	49	*	MACS_peak_797	49	Promoter (1-2kb)	1	16355007	16357169	2163	+	1187	uc010obx.1	-1819	ENSG00000186510	CLCNKA	chloride voltage-gated channel Ka
chr1	16353390	16353463	74	*	MACS_peak_798	38	Promoter (1-2kb)	1	16355007	16357169	2163	+	1187	uc010obx.1	-1544	ENSG00000186510	CLCNKA	chloride voltage-gated channel Ka
chr1	16370401	16370470	70	*	MACS_peak_799	30	Promoter (<=1kb)	1	16370231	16383821	13591	+	1188	uc001axx.5	170	ENSG00000184908	CLCNKB	chloride voltage-gated channel Kb
chr1	16385954	16386034	81	*	MACS_peak_800	40	Exon (uc001axz.4/348487, exon 6 of 7)	1	16375257	16383821	8565	+	1188	uc001axy.5	10697	ENSG00000184908	CLCNKB	chloride voltage-gated channel Kb
chr1	16459902	16459950	49	*	MACS_peak_801	51	Intron (uc001aya.2/1969, intron 10 of 16)	1	16450832	16482582	31751	-	1969	uc001aya.2	22632	ENSG00000142627	EPHA2	EPH receptor A2
chr1	16494403	16494454	52	*	MACS_peak_802	31	Distal Intergenic	1	16462084	16482582	20499	-	1969	uc010oca.2	-11821	ENSG00000142627	EPHA2	EPH receptor A2
chr1	16509929	16510020	92	*	MACS_peak_803	40	Distal Intergenic	1	16524599	16533705	9107	-	128272	uc009voo.2	23685	ENSG00000142632	ARHGEF19	Rho guanine nucleotide exchange factor 19
chr1	16519700	16519748	49	*	MACS_peak_804	20	Distal Intergenic	1	16524599	16533705	9107	-	128272	uc009voo.2	13957	ENSG00000142632	ARHGEF19	Rho guanine nucleotide exchange factor 19
chr1	16623611	16623664	54	*	MACS_peak_805	40	Intron (uc001ayf.3/54455, intron 4 of 10)	1	16618820	16641930	23111	-	54455	uc001ayh.3	18266	ENSG00000037637	FBXO42	F-box protein 42
chr1	16669751	16669804	54	*	MACS_peak_806	44	Intron (uc001ayg.3/54455, intron 1 of 9)	1	16576559	16678948	102390	-	54455	uc001ayg.3	9144	ENSG00000037637	FBXO42	F-box protein 42
chr1	16740157	16740205	49	*	MACS_peak_807	36	Intron (uc001ayl.1/374955, intron 5 of 16)	1	16722176	16763919	41744	-	374955	uc001ayl.1	23714	ENSG00000187144	SPATA21	spermatogenesis associated 21
chr1	16782356	16782420	65	*	MACS_peak_808	40	Promoter (<=1kb)	1	16782290	16786584	4295	+	55707	uc021ogo.1	66	ENSG00000157191	NECAP2	NECAP endocytosis associated 2
chr1	16784306	16784354	49	*	MACS_peak_809	29	Promoter (2-3kb)	1	16782290	16786584	4295	+	55707	uc021ogo.1	2016	ENSG00000157191	NECAP2	NECAP endocytosis associated 2
chr1	16790081	16790142	62	*	MACS_peak_810	29	Distal Intergenic	1	16782290	16786584	4295	+	55707	uc021ogo.1	7791	ENSG00000157191	NECAP2	NECAP endocytosis associated 2
chr1	16802393	16802441	49	*	MACS_peak_811	29	Exon (uc001ayt.2/114819, exon 14 of 15)	1	16804750	16817579	12830	-	114819	uc001ays.2	15138	ENSG00000080947	CROCCP3	ciliary rootlet coiled-coil, rootletin pseudogene 3
chr1	16802504	16802598	95	*	MACS_peak_812	29	Exon (uc001ayt.2/114819, exon 14 of 15)	1	16804750	16817579	12830	-	114819	uc001ays.2	14981	ENSG00000080947	CROCCP3	ciliary rootlet coiled-coil, rootletin pseudogene 3
chr1	16827702	16827756	55	*	MACS_peak_813	55	Distal Intergenic	1	16793931	16819196	25266	-	114819	uc001ayt.2	-8506	ENSG00000080947	CROCCP3	ciliary rootlet coiled-coil, rootletin pseudogene 3
chr1	16860996	16861044	49	*	MACS_peak_814	29	Exon (uc021ogr.1/uc021ogr.1, exon 1 of 2)	1	16875409	16875482	74	+	100500876	uc021ogu.1	-14365	ENSG00000263811	MIR3675	microRNA 3675
chr1	16861306	16861354	49	*	MACS_peak_815	40	Exon (uc021ogr.1/uc021ogr.1, exon 1 of 2)	1	16875409	16875482	74	+	100500876	uc021ogu.1	-14055	ENSG00000263811	MIR3675	microRNA 3675
chr1	16861445	16861535	91	*	MACS_peak_816	49	Exon (uc021ogr.1/uc021ogr.1, exon 1 of 2)	1	16875409	16875482	74	+	100500876	uc021ogu.1	-13874	ENSG00000263811	MIR3675	microRNA 3675
chr1	16908407	16908548	142	*	MACS_peak_817	38	Intron (uc001ayw.4/55672, intron 14 of 28)	1	16892903	16913756	20854	-	55672	uc001ayz.1	5208	ENSG00000219481	NBPF1	NBPF member 1
chr1	16943640	16943725	86	*	MACS_peak_818	29	Promoter (3-4kb)	1	16931913	16940100	8188	-	55672	uc001azc.2	-3540	ENSG00000219481	NBPF1	NBPF member 1
chr1	16945541	16945597	57	*	MACS_peak_819	55	Exon (uc010ocf.2/84809, exon 4 of 4)	1	16931913	16940100	8188	-	55672	uc001azc.2	-5441	ENSG00000219481	NBPF1	NBPF member 1
chr1	16952483	16952591	109	*	MACS_peak_820	25	Promoter (<=1kb)	1	16944751	16952994	8244	-	84809	uc010ocf.2	403	ENSG00000215908	CROCCP2	ciliary rootlet coiled-coil, rootletin pseudogene 2
chr1	16957349	16957478	130	*	MACS_peak_821	52	Promoter (<=1kb)	1	16944751	16957604	12854	-	84809	uc001aze.3	126	ENSG00000215908	CROCCP2	ciliary rootlet coiled-coil, rootletin pseudogene 2
chr1	16957861	16957939	79	*	MACS_peak_822	40	Promoter (<=1kb)	1	16944751	16957604	12854	-	84809	uc009vov.2	-257	ENSG00000215908	CROCCP2	ciliary rootlet coiled-coil, rootletin pseudogene 2
chr1	16959610	16959658	49	*	MACS_peak_823	56	Promoter (<=1kb)	1	16944757	16959841	15085	-	84809	uc001azf.3	183	ENSG00000215908	CROCCP2	ciliary rootlet coiled-coil, rootletin pseudogene 2
chr1	16974085	16974178	94	*	MACS_peak_824	33	Promoter (<=1kb)	1	16973908	16976915	3008	+	11209	uc009vox.3	177	NA	MST1P2	macrophage stimulating 1 pseudogene 2
chr1	16976628	16976682	55	*	MACS_peak_825	39	Promoter (2-3kb)	1	16973908	16976915	3008	+	11209	uc009vox.3	2720	NA	MST1P2	macrophage stimulating 1 pseudogene 2
chr1	16999634	16999843	210	*	MACS_peak_826	59	Distal Intergenic	1	17007750	17007823	74	+	100500876	uc021ogy.1	-7907	ENSG00000263811	MIR3675	microRNA 3675
chr1	17024392	17024446	55	*	MACS_peak_827	42	Intron (uc001azn.1/284729, intron 8 of 10)	1	17007750	17007823	74	+	100500876	uc021ogy.1	16642	ENSG00000263811	MIR3675	microRNA 3675
chr1	17024800	17024854	55	*	MACS_peak_828	49	Intron (uc001azn.1/284729, intron 8 of 10)	1	17007750	17007823	74	+	100500876	uc021ogy.1	17050	ENSG00000263811	MIR3675	microRNA 3675
chr1	17030425	17030473	49	*	MACS_peak_829	24	Exon (uc001azn.1/284729, exon 5 of 11)	1	17017713	17046652	28940	-	284729	uc001azn.1	16179	ENSG00000268869	ESPNP	espin pseudogene
chr1	17041834	17041882	49	*	MACS_peak_830	49	Promoter (4-5kb)	1	17017713	17046652	28940	-	284729	uc001azn.1	4770	ENSG00000268869	ESPNP	espin pseudogene
chr1	17045800	17045939	140	*	MACS_peak_831	42	Promoter (<=1kb)	1	17017713	17046652	28940	-	284729	uc001azn.1	713	ENSG00000268869	ESPNP	espin pseudogene
chr1	17046335	17046392	58	*	MACS_peak_832	40	Promoter (<=1kb)	1	17017713	17046652	28940	-	284729	uc001azn.1	260	ENSG00000268869	ESPNP	espin pseudogene
chr1	17054051	17054123	73	*	MACS_peak_833	30	Distal Intergenic	1	17017713	17046652	28940	-	284729	uc001azn.1	-7399	ENSG00000268869	ESPNP	espin pseudogene
chr1	17054256	17054388	133	*	MACS_peak_834	36	Distal Intergenic	1	17017713	17046652	28940	-	284729	uc001azn.1	-7604	ENSG00000268869	ESPNP	espin pseudogene
chr1	17060282	17060419	138	*	MACS_peak_835	23	Distal Intergenic	1	17066768	17267729	200962	+	9696	uc009voy.1	-6349	ENSG00000058453	CROCC	ciliary rootlet coiled-coil, rootletin
chr1	17060626	17060674	49	*	MACS_peak_836	30	Distal Intergenic	1	17066768	17267729	200962	+	9696	uc009voy.1	-6094	ENSG00000058453	CROCC	ciliary rootlet coiled-coil, rootletin
chr1	17061287	17061335	49	*	MACS_peak_837	32	Distal Intergenic	1	17066768	17267729	200962	+	9696	uc009voy.1	-5433	ENSG00000058453	CROCC	ciliary rootlet coiled-coil, rootletin
chr1	17067522	17067582	61	*	MACS_peak_838	36	Promoter (<=1kb)	1	17066768	17267729	200962	+	9696	uc009voy.1	754	ENSG00000058453	CROCC	ciliary rootlet coiled-coil, rootletin
chr1	17076491	17076565	75	*	MACS_peak_839	20	Intron (uc009voy.1/9696, intron 1 of 8)	1	17066768	17267729	200962	+	9696	uc009voy.1	9723	ENSG00000058453	CROCC	ciliary rootlet coiled-coil, rootletin
chr1	17085899	17086006	108	*	MACS_peak_840	29	Promoter (<=1kb)	1	17081129	17086552	5424	-	11223	uc001azp.5	546	NA	MST1L	macrophage stimulating 1 like
chr1	17088214	17088262	49	*	MACS_peak_841	37	Promoter (1-2kb)	1	17081129	17086552	5424	-	11223	uc001azp.5	-1662	NA	MST1L	macrophage stimulating 1 like
chr1	17190964	17191021	58	*	MACS_peak_842	32	Intron (uc009voy.1/9696, intron 1 of 8)	1	17185444	17185516	73	-	100500876	uc021ohc.1	-5448	ENSG00000263811	MIR3675	microRNA 3675
chr1	17197830	17197912	83	*	MACS_peak_843	40	Exon (uc021ohf.2/uc021ohf.2, exon 1 of 2)	1	17185444	17185516	73	-	100500876	uc021ohc.1	-12314	ENSG00000263811	MIR3675	microRNA 3675
chr1	17198549	17198599	51	*	MACS_peak_844	57	Exon (uc021ohf.2/uc021ohf.2, exon 1 of 2)	1	17185444	17185516	73	-	100500876	uc021ohc.1	-13033	ENSG00000263811	MIR3675	microRNA 3675
chr1	17221292	17221340	49	*	MACS_peak_845	36	Intron (uc009voy.1/9696, intron 1 of 8)	1	17248445	17299474	51030	+	9696	uc001azt.2	-27105	ENSG00000058453	CROCC	ciliary rootlet coiled-coil, rootletin
chr1	17238431	17238524	94	*	MACS_peak_846	34	Intron (uc009voy.1/9696, intron 1 of 8)	1	17248445	17299474	51030	+	9696	uc001azt.2	-9921	ENSG00000058453	CROCC	ciliary rootlet coiled-coil, rootletin
chr1	17253077	17253125	49	*	MACS_peak_847	25	Promoter (3-4kb)	1	17249158	17280852	31695	+	9696	uc009voz.1	3919	ENSG00000058453	CROCC	ciliary rootlet coiled-coil, rootletin
chr1	17256128	17256202	75	*	MACS_peak_848	24	Intron (uc009voy.1/9696, intron 1 of 8)	1	17249158	17280852	31695	+	9696	uc009voz.1	6970	ENSG00000058453	CROCC	ciliary rootlet coiled-coil, rootletin
chr1	17263132	17263281	150	*	MACS_peak_849	36	Promoter (3-4kb)	1	17266389	17299474	33086	+	9696	uc001azu.2	-3108	ENSG00000058453	CROCC	ciliary rootlet coiled-coil, rootletin
chr1	17265156	17265210	55	*	MACS_peak_850	44	Promoter (1-2kb)	1	17266389	17299474	33086	+	9696	uc001azu.2	-1179	ENSG00000058453	CROCC	ciliary rootlet coiled-coil, rootletin
chr1	17266145	17266212	68	*	MACS_peak_851	29	Promoter (<=1kb)	1	17266389	17299474	33086	+	9696	uc001azu.2	-177	ENSG00000058453	CROCC	ciliary rootlet coiled-coil, rootletin
chr1	17272381	17272429	49	*	MACS_peak_852	59	Intron (uc001azt.2/9696, intron 15 of 36)	1	17266389	17299474	33086	+	9696	uc001azu.2	5992	ENSG00000058453	CROCC	ciliary rootlet coiled-coil, rootletin
chr1	17280234	17280364	131	*	MACS_peak_853	49	Intron (uc001azt.2/9696, intron 21 of 36)	1	17266389	17299474	33086	+	9696	uc001azu.2	13845	ENSG00000058453	CROCC	ciliary rootlet coiled-coil, rootletin
chr1	17280594	17280642	49	*	MACS_peak_854	23	Intron (uc001azt.2/9696, intron 21 of 36)	1	17294698	17299474	4777	+	9696	uc001azv.2	-14056	ENSG00000058453	CROCC	ciliary rootlet coiled-coil, rootletin
chr1	17281811	17281859	49	*	MACS_peak_855	36	Exon (uc001azt.2/9696, exon 24 of 37)	1	17294698	17299474	4777	+	9696	uc001azv.2	-12839	ENSG00000058453	CROCC	ciliary rootlet coiled-coil, rootletin
chr1	17305805	17305854	50	*	MACS_peak_856	52	Promoter (1-2kb)	1	17300999	17307173	6175	-	4237	uc001azw.3	1319	ENSG00000117122	MFAP2	microfibril associated protein 2
chr1	17322460	17322508	49	*	MACS_peak_857	30	Promoter (4-5kb)	1	17321982	17326807	4826	-	23400	uc009vpa.1	4299	ENSG00000159363	ATP13A2	ATPase 13A2
chr1	17328844	17328892	49	*	MACS_peak_858	34	Promoter (1-2kb)	1	17321982	17327342	5361	-	23400	uc001bad.1	-1502	ENSG00000159363	ATP13A2	ATPase 13A2
chr1	17416837	17416909	73	*	MACS_peak_859	20	Intron (uc001baf.3/11240, intron 6 of 15)	1	17393256	17445948	52693	-	11240	uc001baf.3	29039	ENSG00000117115	PADI2	peptidyl arginine deiminase 2
chr1	17417802	17417850	49	*	MACS_peak_860	30	Intron (uc001baf.3/11240, intron 6 of 15)	1	17393256	17445948	52693	-	11240	uc001baf.3	28098	ENSG00000117115	PADI2	peptidyl arginine deiminase 2
chr1	17547516	17547569	54	*	MACS_peak_861	47	Intron (uc001bah.1/29943, intron 1 of 15)	1	17559776	17572501	12726	+	29943	uc010oco.1	-12207	ENSG00000142623	PADI1	peptidyl arginine deiminase 1
chr1	17594328	17594446	119	*	MACS_peak_862	20	Exon (uc001bai.3/51702, exon 6 of 16)	1	17575593	17610727	35135	+	51702	uc001bai.3	18735	ENSG00000142619	PADI3	peptidyl arginine deiminase 3
chr1	17610049	17610097	49	*	MACS_peak_863	30	3' UTR	1	17634690	17674911	40222	+	23569	uc009vpc.2	-24593	ENSG00000159339	PADI4	peptidyl arginine deiminase 4
chr1	17668150	17668198	49	*	MACS_peak_864	30	Intron (uc009vpc.2/23569, intron 6 of 9)	1	17698741	17728195	29455	+	353238	uc001bak.1	-30543	ENSG00000276747	PADI6	peptidyl arginine deiminase 6
chr1	17711498	17711546	49	*	MACS_peak_865	40	Intron (uc001bak.1/353238, intron 6 of 16)	1	17698741	17728195	29455	+	353238	uc001bak.1	12757	ENSG00000276747	PADI6	peptidyl arginine deiminase 6
chr1	17723424	17723472	49	*	MACS_peak_866	30	Intron (uc001bak.1/353238, intron 14 of 16)	1	17698741	17728195	29455	+	353238	uc001bak.1	24683	ENSG00000276747	PADI6	peptidyl arginine deiminase 6
chr1	17785014	17785062	49	*	MACS_peak_867	40	Distal Intergenic	1	17733251	17766250	33000	-	55920	uc001bam.3	-18764	ENSG00000179051	RCC2	regulator of chromosome condensation 2
chr1	17892170	17892218	49	*	MACS_peak_868	36	Intron (uc031pli.1/55160, intron 1 of 1)	1	17907048	18024370	117323	+	55160	uc001bao.3	-14830	ENSG00000074964	ARHGEF10L	Rho guanine nucleotide exchange factor 10 like
chr1	17894375	17894423	49	*	MACS_peak_869	39	Intron (uc031pli.1/55160, intron 1 of 1)	1	17907048	18024370	117323	+	55160	uc001bao.3	-12625	ENSG00000074964	ARHGEF10L	Rho guanine nucleotide exchange factor 10 like
chr1	17932147	17932195	49	*	MACS_peak_870	20	Intron (uc009vpe.1/55160, intron 6 of 26)	1	17941583	18024370	82788	+	55160	uc001baq.3	-9388	ENSG00000074964	ARHGEF10L	Rho guanine nucleotide exchange factor 10 like
chr1	17960225	17960317	93	*	MACS_peak_871	30	Intron (uc009vpe.1/55160, intron 15 of 26)	1	17952451	18024370	71920	+	55160	uc009vpf.3	7774	ENSG00000074964	ARHGEF10L	Rho guanine nucleotide exchange factor 10 like
chr1	17962181	17962229	49	*	MACS_peak_872	20	Intron (uc009vpe.1/55160, intron 17 of 26)	1	17952451	18024370	71920	+	55160	uc009vpf.3	9730	ENSG00000074964	ARHGEF10L	Rho guanine nucleotide exchange factor 10 like
chr1	17993136	17993249	114	*	MACS_peak_873	40	Intron (uc009vpe.1/55160, intron 25 of 26)	1	18020542	18024370	3829	+	55160	uc001bas.3	-27293	ENSG00000074964	ARHGEF10L	Rho guanine nucleotide exchange factor 10 like
chr1	17994994	17995042	49	*	MACS_peak_874	20	Intron (uc009vpe.1/55160, intron 25 of 26)	1	18020542	18024370	3829	+	55160	uc001bas.3	-25500	ENSG00000074964	ARHGEF10L	Rho guanine nucleotide exchange factor 10 like
chr1	18002207	18002255	49	*	MACS_peak_875	20	Intron (uc009vpe.1/55160, intron 25 of 26)	1	18020542	18024370	3829	+	55160	uc001bas.3	-18287	ENSG00000074964	ARHGEF10L	Rho guanine nucleotide exchange factor 10 like
chr1	18002669	18002717	49	*	MACS_peak_876	30	Intron (uc009vpe.1/55160, intron 25 of 26)	1	18020542	18024370	3829	+	55160	uc001bas.3	-17825	ENSG00000074964	ARHGEF10L	Rho guanine nucleotide exchange factor 10 like
chr1	18006489	18006659	171	*	MACS_peak_877	52	Intron (uc009vpe.1/55160, intron 25 of 26)	1	18020542	18024370	3829	+	55160	uc001bas.3	-13883	ENSG00000074964	ARHGEF10L	Rho guanine nucleotide exchange factor 10 like
chr1	18014197	18014276	80	*	MACS_peak_878	30	Exon (uc009vpe.1/55160, exon 26 of 27)	1	18020542	18024370	3829	+	55160	uc001bas.3	-6266	ENSG00000074964	ARHGEF10L	Rho guanine nucleotide exchange factor 10 like
chr1	18015183	18015244	62	*	MACS_peak_879	30	Intron (uc009vpe.1/55160, intron 26 of 26)	1	18020542	18024370	3829	+	55160	uc001bas.3	-5298	ENSG00000074964	ARHGEF10L	Rho guanine nucleotide exchange factor 10 like
chr1	18019213	18019314	102	*	MACS_peak_880	24	Promoter (1-2kb)	1	18020542	18024370	3829	+	55160	uc001bas.3	-1228	ENSG00000074964	ARHGEF10L	Rho guanine nucleotide exchange factor 10 like
chr1	18021209	18021265	57	*	MACS_peak_881	52	Promoter (<=1kb)	1	18020542	18024370	3829	+	55160	uc001bas.3	667	ENSG00000074964	ARHGEF10L	Rho guanine nucleotide exchange factor 10 like
chr1	18031052	18031100	49	*	MACS_peak_882	20	Distal Intergenic	1	18020542	18024370	3829	+	55160	uc001bas.3	10510	ENSG00000074964	ARHGEF10L	Rho guanine nucleotide exchange factor 10 like
chr1	18031961	18032033	73	*	MACS_peak_883	24	Distal Intergenic	1	18020542	18024370	3829	+	55160	uc001bas.3	11419	ENSG00000074964	ARHGEF10L	Rho guanine nucleotide exchange factor 10 like
chr1	18106894	18106960	67	*	MACS_peak_884	29	Intron (uc001bat.3/81569, intron 1 of 2)	1	18081808	18153558	71751	+	81569	uc001bat.3	25086	ENSG00000117148	ACTL8	actin like 8
chr1	18210928	18210976	49	*	MACS_peak_885	30	Distal Intergenic	1	18081808	18153558	71751	+	81569	uc001bat.3	129120	ENSG00000117148	ACTL8	actin like 8
chr1	18249726	18249774	49	*	MACS_peak_886	20	Distal Intergenic	1	18081808	18153558	71751	+	81569	uc001bat.3	167918	ENSG00000117148	ACTL8	actin like 8
chr1	18298142	18298195	54	*	MACS_peak_887	20	Distal Intergenic	1	18434240	18704977	270738	+	84966	uc001bau.2	-136045	ENSG00000117154	IGSF21	immunoglobin superfamily member 21
chr1	18301139	18301187	49	*	MACS_peak_888	20	Distal Intergenic	1	18434240	18704977	270738	+	84966	uc001bau.2	-133053	ENSG00000117154	IGSF21	immunoglobin superfamily member 21
chr1	18339161	18339209	49	*	MACS_peak_889	30	Distal Intergenic	1	18434240	18704977	270738	+	84966	uc001bau.2	-95031	ENSG00000117154	IGSF21	immunoglobin superfamily member 21
chr1	18365743	18365791	49	*	MACS_peak_890	30	Distal Intergenic	1	18434240	18704977	270738	+	84966	uc001bau.2	-68449	ENSG00000117154	IGSF21	immunoglobin superfamily member 21
chr1	18404825	18404873	49	*	MACS_peak_891	30	Distal Intergenic	1	18434240	18704977	270738	+	84966	uc001bau.2	-29367	ENSG00000117154	IGSF21	immunoglobin superfamily member 21
chr1	18436255	18436331	77	*	MACS_peak_892	28	Promoter (2-3kb)	1	18434240	18704977	270738	+	84966	uc001bau.2	2015	ENSG00000117154	IGSF21	immunoglobin superfamily member 21
chr1	18502552	18502631	80	*	MACS_peak_893	36	Intron (uc001bau.2/84966, intron 1 of 9)	1	18434240	18704977	270738	+	84966	uc001bau.2	68312	ENSG00000117154	IGSF21	immunoglobin superfamily member 21
chr1	18535159	18535207	49	*	MACS_peak_894	40	Intron (uc001bau.2/84966, intron 1 of 9)	1	18434240	18704977	270738	+	84966	uc001bau.2	100919	ENSG00000117154	IGSF21	immunoglobin superfamily member 21
chr1	18537013	18537079	67	*	MACS_peak_895	40	Intron (uc001bau.2/84966, intron 1 of 9)	1	18434240	18704977	270738	+	84966	uc001bau.2	102773	ENSG00000117154	IGSF21	immunoglobin superfamily member 21
chr1	18599485	18599533	49	*	MACS_peak_896	38	Intron (uc001bau.2/84966, intron 2 of 9)	1	18687861	18704977	17117	+	84966	uc001bav.2	-88328	ENSG00000117154	IGSF21	immunoglobin superfamily member 21
chr1	18604548	18604596	49	*	MACS_peak_897	30	Intron (uc001bau.2/84966, intron 2 of 9)	1	18687861	18704977	17117	+	84966	uc001bav.2	-83265	ENSG00000117154	IGSF21	immunoglobin superfamily member 21
chr1	18609806	18609854	49	*	MACS_peak_898	20	Intron (uc001bau.2/84966, intron 2 of 9)	1	18687861	18704977	17117	+	84966	uc001bav.2	-78007	ENSG00000117154	IGSF21	immunoglobin superfamily member 21
chr1	18617989	18618037	49	*	MACS_peak_899	34	Intron (uc001bau.2/84966, intron 2 of 9)	1	18687861	18704977	17117	+	84966	uc001bav.2	-69824	ENSG00000117154	IGSF21	immunoglobin superfamily member 21
chr1	18686215	18686263	49	*	MACS_peak_900	30	Promoter (1-2kb)	1	18687861	18704977	17117	+	84966	uc001bav.2	-1598	ENSG00000117154	IGSF21	immunoglobin superfamily member 21
chr1	18704749	18704797	49	*	MACS_peak_901	30	Exon (uc001bau.2/84966, exon 10 of 10)	1	18687861	18704977	17117	+	84966	uc001bav.2	16888	ENSG00000117154	IGSF21	immunoglobin superfamily member 21
chr1	18709992	18710055	64	*	MACS_peak_902	40	Distal Intergenic	1	18687861	18704977	17117	+	84966	uc001bav.2	22131	ENSG00000117154	IGSF21	immunoglobin superfamily member 21
chr1	18720658	18720706	49	*	MACS_peak_903	30	Distal Intergenic	1	18687861	18704977	17117	+	84966	uc001bav.2	32797	ENSG00000117154	IGSF21	immunoglobin superfamily member 21
chr1	18737148	18737214	67	*	MACS_peak_904	40	Distal Intergenic	1	18687861	18704977	17117	+	84966	uc001bav.2	49287	ENSG00000117154	IGSF21	immunoglobin superfamily member 21
chr1	18770294	18770392	99	*	MACS_peak_905	30	Distal Intergenic	1	18807424	18812480	5057	+	127707	uc001bax.3	-37032	ENSG00000179023	KLHDC7A	kelch domain containing 7A
chr1	18774022	18774070	49	*	MACS_peak_906	40	Distal Intergenic	1	18807424	18812480	5057	+	127707	uc001bax.3	-33354	ENSG00000179023	KLHDC7A	kelch domain containing 7A
chr1	18831855	18831903	49	*	MACS_peak_907	20	Distal Intergenic	1	18807424	18812480	5057	+	127707	uc001bax.3	24431	ENSG00000179023	KLHDC7A	kelch domain containing 7A
chr1	18924385	18924433	49	*	MACS_peak_908	30	Distal Intergenic	1	18957500	19062632	105133	+	5081	uc001bay.3	-33067	ENSG00000009709	PAX7	paired box 7
chr1	18952277	18952348	72	*	MACS_peak_909	20	Distal Intergenic	1	18957500	19062632	105133	+	5081	uc001bay.3	-5152	ENSG00000009709	PAX7	paired box 7
chr1	18968243	18968342	100	*	MACS_peak_910	39	Intron (uc001bay.3/5081, intron 4 of 7)	1	18957500	19075360	117861	+	5081	uc010oct.2	10743	ENSG00000009709	PAX7	paired box 7
chr1	19008769	19008846	78	*	MACS_peak_911	46	Intron (uc001bay.3/5081, intron 4 of 7)	1	18957500	19075360	117861	+	5081	uc010oct.2	51269	ENSG00000009709	PAX7	paired box 7
chr1	19024561	19024609	49	*	MACS_peak_912	30	Intron (uc001bay.3/5081, intron 5 of 7)	1	18957500	19075360	117861	+	5081	uc010oct.2	67061	ENSG00000009709	PAX7	paired box 7
chr1	19094443	19094491	49	*	MACS_peak_913	30	Distal Intergenic	1	19166093	19186155	20063	-	80834	uc001bba.1	91664	ENSG00000179002	TAS1R2	taste 1 receptor member 2
chr1	19147389	19147437	49	*	MACS_peak_914	40	Distal Intergenic	1	19166093	19186155	20063	-	80834	uc001bba.1	38718	ENSG00000179002	TAS1R2	taste 1 receptor member 2
chr1	19147734	19147857	124	*	MACS_peak_915	30	Distal Intergenic	1	19166093	19186155	20063	-	80834	uc001bba.1	38298	ENSG00000179002	TAS1R2	taste 1 receptor member 2
chr1	19198683	19198733	51	*	MACS_peak_916	74	3' UTR	1	19209696	19209769	74	-	100616120	uc021ohm.2	11036	ENSG00000265606	MIR4695	microRNA 4695
chr1	19201835	19201908	74	*	MACS_peak_917	40	Exon (uc010ocu.2/8659, exon 13 of 15)	1	19209696	19209769	74	-	100616120	uc021ohm.2	7861	ENSG00000265606	MIR4695	microRNA 4695
chr1	19208400	19208451	52	*	MACS_peak_918	30	Promoter (1-2kb)	1	19209696	19209769	74	-	100616120	uc021ohm.2	1318	ENSG00000265606	MIR4695	microRNA 4695
chr1	19217934	19217982	49	*	MACS_peak_919	20	Promoter (<=1kb)	1	19197924	19217385	19462	-	8659	uc010ocu.2	-549	ENSG00000159423	ALDH4A1	aldehyde dehydrogenase 4 family member A1
chr1	19414195	19414262	68	*	MACS_peak_920	40	Intron (uc010ocv.2/23352, intron 9 of 15)	1	19401000	19408140	7141	-	23352	uc001bbf.3	-6055	ENSG00000127481	UBR4	ubiquitin protein ligase E3 component n-recognin 4
chr1	19552231	19552279	49	*	MACS_peak_921	30	Promoter (3-4kb)	1	19542158	19548410	6253	-	23065	uc001bbn.4	-3821	ENSG00000127463	EMC1	ER membrane protein complex subunit 1
chr1	19575277	19575395	119	*	MACS_peak_922	44	Promoter (2-3kb)	1	19542158	19578053	35896	-	23065	uc001bbo.4	2658	ENSG00000127463	EMC1	ER membrane protein complex subunit 1
chr1	19614102	19614158	57	*	MACS_peak_923	51	Promoter (1-2kb)	1	19609057	19615280	6224	-	22977	uc001bbv.1	1122	ENSG00000162482	AKR7A3	aldo-keto reductase family 7 member A3
chr1	19620412	19620460	49	*	MACS_peak_924	30	Promoter (1-2kb)	1	19619741	19622230	2490	-	100506730	uc021ohp.1	1770	NA	LOC100506730	uncharacterized LOC100506730
chr1	19620700	19620748	49	*	MACS_peak_925	40	Promoter (1-2kb)	1	19619741	19622230	2490	-	100506730	uc021ohp.1	1482	NA	LOC100506730	uncharacterized LOC100506730
chr1	19642217	19642265	49	*	MACS_peak_926	30	Promoter (3-4kb)	1	19638740	19658922	20183	+	54896	uc021ohq.1	3477	ENSG00000040487	PQLC2	PQ loop repeat containing 2
chr1	19644276	19644324	49	*	MACS_peak_927	40	Exon (uc001bby.3/54896, exon 3 of 9)	1	19638740	19658922	20183	+	54896	uc021ohq.1	5536	ENSG00000040487	PQLC2	PQ loop repeat containing 2
chr1	19648692	19648798	107	*	MACS_peak_928	46	Intron (uc001bby.3/54896, intron 3 of 8)	1	19638740	19658922	20183	+	54896	uc021ohq.1	9952	ENSG00000040487	PQLC2	PQ loop repeat containing 2
chr1	19655481	19655529	49	*	MACS_peak_929	46	3' UTR	1	19638740	19658922	20183	+	54896	uc021ohq.1	16741	ENSG00000040487	PQLC2	PQ loop repeat containing 2
chr1	19655788	19655872	85	*	MACS_peak_930	37	3' UTR	1	19638740	19658922	20183	+	54896	uc021ohq.1	17048	ENSG00000040487	PQLC2	PQ loop repeat containing 2
chr1	19672363	19672411	49	*	MACS_peak_931	20	Intron (uc010ocz.2/832, intron 6 of 8)	1	19638740	19658922	20183	+	54896	uc021ohq.1	33623	ENSG00000040487	PQLC2	PQ loop repeat containing 2
chr1	19676237	19676348	112	*	MACS_peak_932	40	Intron (uc010ocz.2/832, intron 6 of 8)	1	19638740	19658922	20183	+	54896	uc021ohq.1	37497	ENSG00000040487	PQLC2	PQ loop repeat containing 2
chr1	19682171	19682228	58	*	MACS_peak_933	29	Intron (uc010ocz.2/832, intron 6 of 8)	1	19638740	19658922	20183	+	54896	uc021ohq.1	43431	ENSG00000040487	PQLC2	PQ loop repeat containing 2
chr1	19718325	19718381	57	*	MACS_peak_934	20	Intron (uc010ocz.2/832, intron 2 of 8)	1	19638740	19658922	20183	+	54896	uc021ohq.1	79585	ENSG00000040487	PQLC2	PQ loop repeat containing 2
chr1	19735142	19735190	49	*	MACS_peak_935	20	Intron (uc010ocz.2/832, intron 2 of 8)	1	19665267	19811201	145935	-	832	uc010ocz.2	76011	ENSG00000077549	CAPZB	capping actin protein of muscle Z-line beta subunit
chr1	19761162	19761210	49	*	MACS_peak_936	20	Intron (uc010ocz.2/832, intron 1 of 8)	1	19665267	19811201	145935	-	832	uc010ocz.2	49991	ENSG00000077549	CAPZB	capping actin protein of muscle Z-line beta subunit
chr1	19787955	19788003	49	*	MACS_peak_937	40	Intron (uc010ocz.2/832, intron 1 of 8)	1	19665267	19811201	145935	-	832	uc010ocz.2	23198	ENSG00000077549	CAPZB	capping actin protein of muscle Z-line beta subunit
chr1	19842013	19842061	49	*	MACS_peak_938	30	Distal Intergenic	1	19665267	19812066	146800	-	832	uc021ohr.1	-29947	ENSG00000077549	CAPZB	capping actin protein of muscle Z-line beta subunit
chr1	19866436	19866484	49	*	MACS_peak_939	30	Distal Intergenic	1	19665267	19812066	146800	-	832	uc021ohr.1	-54370	ENSG00000077549	CAPZB	capping actin protein of muscle Z-line beta subunit
chr1	19867815	19867863	49	*	MACS_peak_940	20	Distal Intergenic	1	19923471	19984949	61479	+	100532736	uc009vpl.2	-55608	ENSG00000270136	MINOS1-NBL1	MINOS1-NBL1 readthrough
chr1	19894278	19894326	49	*	MACS_peak_941	20	Distal Intergenic	1	19923471	19984949	61479	+	100532736	uc009vpl.2	-29145	ENSG00000270136	MINOS1-NBL1	MINOS1-NBL1 readthrough
chr1	20042475	20042523	49	*	MACS_peak_942	30	Intron (uc001bcn.3/255104, intron 13 of 15)	1	19991780	20006055	14276	+	3362	uc001bcl.3	50695	ENSG00000158748	HTR6	5-hydroxytryptamine receptor 6
chr1	20045347	20045395	49	*	MACS_peak_943	30	Intron (uc001bcn.3/255104, intron 13 of 15)	1	19991780	20006055	14276	+	3362	uc001bcl.3	53567	ENSG00000158748	HTR6	5-hydroxytryptamine receptor 6
chr1	20062613	20062661	49	*	MACS_peak_944	40	Intron (uc001bcn.3/255104, intron 13 of 15)	1	20008735	20125837	117103	-	255104	uc001bco.1	63176	ENSG00000162542	TMCO4	transmembrane and coiled-coil domains 4
chr1	20064248	20064386	139	*	MACS_peak_945	40	Intron (uc001bcn.3/255104, intron 12 of 15)	1	20008735	20125837	117103	-	255104	uc001bco.1	61451	ENSG00000162542	TMCO4	transmembrane and coiled-coil domains 4
chr1	20066257	20066314	58	*	MACS_peak_946	52	Intron (uc001bcn.3/255104, intron 12 of 15)	1	20008735	20125837	117103	-	255104	uc001bco.1	59523	ENSG00000162542	TMCO4	transmembrane and coiled-coil domains 4
chr1	20096154	20096218	65	*	MACS_peak_947	38	Intron (uc001bcn.3/255104, intron 6 of 15)	1	20008735	20125837	117103	-	255104	uc001bco.1	29619	ENSG00000162542	TMCO4	transmembrane and coiled-coil domains 4
chr1	20120551	20120663	113	*	MACS_peak_948	30	Intron (uc001bcn.3/255104, intron 2 of 15)	1	20008735	20125837	117103	-	255104	uc001bco.1	5174	ENSG00000162542	TMCO4	transmembrane and coiled-coil domains 4
chr1	20407953	20408001	49	*	MACS_peak_949	37	Intron (uc001bcx.3/5322, intron 6 of 9)	1	20396701	20418394	21694	+	5322	uc001bcy.3	11252	ENSG00000127472	PLA2G5	phospholipase A2 group V
chr1	20493950	20494003	54	*	MACS_peak_950	30	Intron (uc009vpq.1/391013, intron 2 of 2)	1	20490484	20501687	11204	-	391013	uc009vpq.1	7684	ENSG00000187980	PLA2G2C	phospholipase A2 group IIC
chr1	20512640	20512704	65	*	MACS_peak_951	40	Promoter (<=1kb)	1	20512578	20519942	7365	+	127733	uc001bdb.3	62	ENSG00000162543	UBXN10	UBX domain protein 10
chr1	20515194	20515242	49	*	MACS_peak_952	30	Promoter (2-3kb)	1	20512578	20519942	7365	+	127733	uc001bdb.3	2616	ENSG00000162543	UBXN10	UBX domain protein 10
chr1	20616915	20616963	49	*	MACS_peak_953	30	Promoter (<=1kb)	1	20617412	20665715	48304	+	127731	uc001bdd.2	-449	ENSG00000158816	VWA5B1	von Willebrand factor A domain containing 5B1
chr1	20619820	20619868	49	*	MACS_peak_954	20	Promoter (2-3kb)	1	20617412	20681387	63976	+	127731	uc010odc.1	2408	ENSG00000158816	VWA5B1	von Willebrand factor A domain containing 5B1
chr1	20665358	20665406	49	*	MACS_peak_955	40	3' UTR	1	20659259	20681387	22129	+	127731	uc009vpt.2	6099	ENSG00000158816	VWA5B1	von Willebrand factor A domain containing 5B1
chr1	20672000	20672079	80	*	MACS_peak_956	24	Exon (uc009vps.2/127731, exon 17 of 22)	1	20659259	20681387	22129	+	127731	uc009vpt.2	12741	ENSG00000158816	VWA5B1	von Willebrand factor A domain containing 5B1
chr1	20793171	20793219	49	*	MACS_peak_957	30	Distal Intergenic	1	20808884	20812728	3845	-	55450	uc001bdh.3	19509	ENSG00000162545	CAMK2N1	calcium/calmodulin dependent protein kinase II inhibitor 1
chr1	20793694	20793801	108	*	MACS_peak_958	40	Distal Intergenic	1	20808884	20812728	3845	-	55450	uc001bdh.3	18927	ENSG00000162545	CAMK2N1	calcium/calmodulin dependent protein kinase II inhibitor 1
chr1	20801217	20801265	49	*	MACS_peak_959	30	Distal Intergenic	1	20808884	20812728	3845	-	55450	uc001bdh.3	11463	ENSG00000162545	CAMK2N1	calcium/calmodulin dependent protein kinase II inhibitor 1
chr1	20802676	20802724	49	*	MACS_peak_960	20	Distal Intergenic	1	20808884	20812728	3845	-	55450	uc001bdh.3	10004	ENSG00000162545	CAMK2N1	calcium/calmodulin dependent protein kinase II inhibitor 1
chr1	20803889	20803947	59	*	MACS_peak_961	40	Distal Intergenic	1	20808884	20812728	3845	-	55450	uc001bdh.3	8781	ENSG00000162545	CAMK2N1	calcium/calmodulin dependent protein kinase II inhibitor 1
chr1	20842635	20842683	49	*	MACS_peak_962	20	Distal Intergenic	1	20825941	20834674	8734	-	79594	uc001bdi.4	-7961	ENSG00000090432	MUL1	mitochondrial E3 ubiquitin protein ligase 1
chr1	20893025	20893073	49	*	MACS_peak_963	27	Distal Intergenic	1	20878932	20881513	2582	+	163933	uc001bdj.3	14093	ENSG00000183114	FAM43B	family with sequence similarity 43 member B
chr1	20950133	20950192	60	*	MACS_peak_964	24	Distal Intergenic	1	20959948	20978004	18057	+	65018	uc001bdm.3	-9756	ENSG00000158828	PINK1	PTEN induced putative kinase 1
chr1	20960735	20960783	49	*	MACS_peak_965	21	Promoter (<=1kb)	1	20959948	20978004	18057	+	65018	uc001bdm.3	787	ENSG00000158828	PINK1	PTEN induced putative kinase 1
chr1	20971155	20971203	49	*	MACS_peak_966	20	Promoter (<=1kb)	1	20972001	20978004	6004	+	65018	uc001bdn.3	-798	ENSG00000158828	PINK1	PTEN induced putative kinase 1
chr1	21012049	21012120	72	*	MACS_peak_967	64	Promoter (<=1kb)	1	20990507	21011681	21175	-	57576	uc001bdp.4	-368	ENSG00000117245	KIF17	kinesin family member 17
chr1	21012332	21012381	50	*	MACS_peak_968	52	Promoter (<=1kb)	1	20990507	21011681	21175	-	57576	uc001bdp.4	-651	ENSG00000117245	KIF17	kinesin family member 17
chr1	21031654	21031702	49	*	MACS_peak_969	30	Intron (uc001bdr.4/57576, intron 4 of 14)	1	20990507	21024981	34475	-	57576	uc009vpx.3	-6673	ENSG00000117245	KIF17	kinesin family member 17
chr1	21032737	21032863	127	*	MACS_peak_970	40	Intron (uc001bdr.4/57576, intron 4 of 14)	1	20990507	21024981	34475	-	57576	uc009vpx.3	-7756	ENSG00000117245	KIF17	kinesin family member 17
chr1	21041613	21041661	49	*	MACS_peak_971	30	Promoter (2-3kb)	1	20990507	21044317	53811	-	57576	uc001bdr.4	2656	ENSG00000117245	KIF17	kinesin family member 17
chr1	21053180	21053244	65	*	MACS_peak_972	30	Intron (uc001bdt.1/400745, intron 3 of 8)	1	21046225	21059133	12909	-	400745	uc001bdt.1	5889	ENSG00000189410	SH2D5	SH2 domain containing 5
chr1	21108344	21108437	94	*	MACS_peak_973	52	Promoter (1-2kb)	1	21069623	21107033	37411	-	50809	uc001bdy.1	-1311	ENSG00000127483	HP1BP3	heterochromatin protein 1 binding protein 3
chr1	21186314	21186405	92	*	MACS_peak_974	20	Intron (uc010odi.2/8672, intron 13 of 25)	1	21080551	21113799	33249	-	50809	uc001bea.2	-72515	ENSG00000127483	HP1BP3	heterochromatin protein 1 binding protein 3
chr1	21252146	21252215	70	*	MACS_peak_975	40	Intron (uc010odi.2/8672, intron 3 of 25)	1	21132785	21299592	166808	-	8672	uc010odi.2	47377	ENSG00000075151	EIF4G3	eukaryotic translation initiation factor 4 gamma 3
chr1	21305232	21305280	49	*	MACS_peak_976	20	Intron (uc009vpz.3/8672, intron 4 of 29)	1	21132785	21299592	166808	-	8672	uc010odi.2	-5640	ENSG00000075151	EIF4G3	eukaryotic translation initiation factor 4 gamma 3
chr1	21379401	21379486	86	*	MACS_peak_977	52	Promoter (1-2kb)	1	21267738	21377487	109750	-	8672	uc001beg.3	-1914	ENSG00000075151	EIF4G3	eukaryotic translation initiation factor 4 gamma 3
chr1	21414484	21414532	49	*	MACS_peak_978	20	Promoter (1-2kb)	1	21267738	21415706	147969	-	8672	uc010odk.2	1174	ENSG00000075151	EIF4G3	eukaryotic translation initiation factor 4 gamma 3
chr1	21486016	21486083	68	*	MACS_peak_979	36	Intron (uc001bee.3/8672, intron 2 of 34)	1	21267738	21501251	233514	-	8672	uc001beh.3	15168	ENSG00000075151	EIF4G3	eukaryotic translation initiation factor 4 gamma 3
chr1	21495762	21495812	51	*	MACS_peak_980	29	Intron (uc001bee.3/8672, intron 2 of 34)	1	21267738	21501251	233514	-	8672	uc001beh.3	5439	ENSG00000075151	EIF4G3	eukaryotic translation initiation factor 4 gamma 3
chr1	21577230	21577278	49	*	MACS_peak_981	48	Intron (uc001bej.2/1889, intron 6 of 16)	1	21543740	21606183	62444	-	1889	uc001bej.2	28905	ENSG00000117298	ECE1	endothelin converting enzyme 1
chr1	21630647	21630703	57	*	MACS_peak_982	49	Intron (uc001bem.2/1889, intron 1 of 18)	1	21619783	21626362	6580	+	100506801	uc001beo.2	10864	ENSG00000231105	LOC100506801	uncharacterized LOC100506801
chr1	21715452	21715500	49	*	MACS_peak_983	24	Distal Intergenic	1	21543740	21672034	128295	-	1889	uc001bem.2	-43418	ENSG00000117298	ECE1	endothelin converting enzyme 1
chr1	21728136	21728205	70	*	MACS_peak_984	30	Distal Intergenic	1	21766583	21811393	44811	+	84224	uc001ber.4	-38378	ENSG00000142794	NBPF3	NBPF member 3
chr1	21730055	21730148	94	*	MACS_peak_985	30	Distal Intergenic	1	21766583	21811393	44811	+	84224	uc001ber.4	-36435	ENSG00000142794	NBPF3	NBPF member 3
chr1	21833366	21833414	49	*	MACS_peak_986	34	Promoter (2-3kb)	1	21835858	21904905	69048	+	249	uc001bet.3	-2444	ENSG00000162551	ALPL	alkaline phosphatase, liver/bone/kidney
chr1	21874477	21874526	50	*	MACS_peak_987	40	Promoter (3-4kb)	1	21877772	21904905	27134	+	249	uc001beu.4	-3246	ENSG00000162551	ALPL	alkaline phosphatase, liver/bone/kidney
chr1	21874742	21874822	81	*	MACS_peak_988	20	Promoter (2-3kb)	1	21877772	21904905	27134	+	249	uc001beu.4	-2950	ENSG00000162551	ALPL	alkaline phosphatase, liver/bone/kidney
chr1	21912801	21912880	80	*	MACS_peak_989	20	Distal Intergenic	1	21922708	21946543	23836	-	5909	uc001bev.3	33663	ENSG00000076864	RAP1GAP	RAP1 GTPase activating protein
chr1	21919639	21919705	67	*	MACS_peak_990	46	Distal Intergenic	1	21922708	21946543	23836	-	5909	uc001bev.3	26838	ENSG00000076864	RAP1GAP	RAP1 GTPase activating protein
chr1	21945762	21945810	49	*	MACS_peak_991	36	Promoter (<=1kb)	1	21922708	21946543	23836	-	5909	uc001bev.3	733	ENSG00000076864	RAP1GAP	RAP1 GTPase activating protein
chr1	21985628	21985680	53	*	MACS_peak_992	40	Intron (uc001bex.3/5909, intron 1 of 24)	1	21922708	21978348	55641	-	5909	uc001bew.3	-7280	ENSG00000076864	RAP1GAP	RAP1 GTPase activating protein
chr1	21995569	21995629	61	*	MACS_peak_993	24	Promoter (<=1kb)	1	21922708	21995856	73149	-	5909	uc001bex.3	227	ENSG00000076864	RAP1GAP	RAP1 GTPase activating protein
chr1	22005375	22005423	49	*	MACS_peak_994	40	3' UTR	1	21922708	21995856	73149	-	5909	uc001bey.3	-9519	ENSG00000076864	RAP1GAP	RAP1 GTPase activating protein
chr1	22123485	22123536	52	*	MACS_peak_995	27	Distal Intergenic	1	22054339	22109688	55350	-	84196	uc001bff.3	-13797	ENSG00000090686	USP48	ubiquitin specific peptidase 48
chr1	22126854	22126956	103	*	MACS_peak_996	40	Distal Intergenic	1	22138758	22151714	12957	+	401944	uc001bfg.1	-11802	ENSG00000187942	LDLRAD2	low density lipoprotein receptor class A domain containing 2
chr1	22179083	22179160	78	*	MACS_peak_997	38	Intron (uc001bfj.3/3339, intron 52 of 96)	1	22148737	22157206	8470	-	3339	uc001bfi.3	-21877	ENSG00000142798	HSPG2	heparan sulfate proteoglycan 2
chr1	22209532	22209580	49	*	MACS_peak_998	30	Intron (uc001bfj.3/3339, intron 13 of 96)	1	22213708	22222803	9096	-	3339	uc009vqe.1	13223	ENSG00000142798	HSPG2	heparan sulfate proteoglycan 2
chr1	22210015	22210063	49	*	MACS_peak_999	30	Intron (uc001bfj.3/3339, intron 13 of 96)	1	22213708	22222803	9096	-	3339	uc009vqe.1	12740	ENSG00000142798	HSPG2	heparan sulfate proteoglycan 2
chr1	22211536	22211584	49	*	MACS_peak_1000	30	Exon (uc001bfj.3/3339, exon 11 of 97)	1	22213708	22222803	9096	-	3339	uc009vqe.1	11219	ENSG00000142798	HSPG2	heparan sulfate proteoglycan 2
chr1	22260005	22260076	72	*	MACS_peak_1001	32	Promoter (3-4kb)	1	22148737	22263750	115014	-	3339	uc001bfj.3	3674	ENSG00000142798	HSPG2	heparan sulfate proteoglycan 2
chr1	22301760	22301808	49	*	MACS_peak_1002	55	Promoter (1-2kb)	1	22303418	22315847	12430	+	23436	uc001bfk.3	-1610	ENSG00000219073	CELA3B	chymotrypsin like elastase family member 3B
chr1	22379477	22379525	49	*	MACS_peak_1003	36	Promoter (<=1kb)	1	22379120	22419436	40317	+	998	uc010ods.2	357	ENSG00000070831	CDC42	cell division cycle 42
chr1	22444969	22445017	49	*	MACS_peak_1004	32	3' UTR	1	22443798	22469519	25722	-	54361	uc001bfs.4	24502	ENSG00000162552	WNT4	Wnt family member 4
chr1	22449778	22449834	57	*	MACS_peak_1005	30	Intron (uc001bfs.4/54361, intron 2 of 4)	1	22443798	22469519	25722	-	54361	uc001bfs.4	19685	ENSG00000162552	WNT4	Wnt family member 4
chr1	22451325	22451373	49	*	MACS_peak_1006	20	Intron (uc001bfs.4/54361, intron 2 of 4)	1	22443798	22469519	25722	-	54361	uc001bfs.4	18146	ENSG00000162552	WNT4	Wnt family member 4
chr1	22458352	22458400	49	*	MACS_peak_1007	53	Intron (uc001bfs.4/54361, intron 1 of 4)	1	22443798	22469519	25722	-	54361	uc001bfs.4	11119	ENSG00000162552	WNT4	Wnt family member 4
chr1	22462428	22462476	49	*	MACS_peak_1008	30	Intron (uc001bfs.4/54361, intron 1 of 4)	1	22443798	22469519	25722	-	54361	uc001bfs.4	7043	ENSG00000162552	WNT4	Wnt family member 4
chr1	22463606	22463697	92	*	MACS_peak_1009	20	Intron (uc001bfs.4/54361, intron 1 of 4)	1	22443798	22469519	25722	-	54361	uc001bfs.4	5822	ENSG00000162552	WNT4	Wnt family member 4
chr1	22522512	22522593	82	*	MACS_peak_1010	30	Distal Intergenic	1	22443798	22470385	26588	-	54361	uc010odt.2	-52127	ENSG00000162552	WNT4	Wnt family member 4
chr1	22528654	22528770	117	*	MACS_peak_1011	30	Distal Intergenic	1	22443798	22470385	26588	-	54361	uc010odt.2	-58269	ENSG00000162552	WNT4	Wnt family member 4
chr1	22565775	22565875	101	*	MACS_peak_1012	30	Distal Intergenic	1	22443798	22470385	26588	-	54361	uc010odt.2	-95390	ENSG00000162552	WNT4	Wnt family member 4
chr1	22583869	22583935	67	*	MACS_peak_1013	30	Distal Intergenic	1	22443798	22470385	26588	-	54361	uc010odt.2	-113484	ENSG00000162552	WNT4	Wnt family member 4
chr1	22584894	22584942	49	*	MACS_peak_1014	30	Distal Intergenic	1	22443798	22470385	26588	-	54361	uc010odt.2	-114509	ENSG00000162552	WNT4	Wnt family member 4
chr1	22585068	22585169	102	*	MACS_peak_1015	40	Distal Intergenic	1	22443798	22470385	26588	-	54361	uc010odt.2	-114683	ENSG00000162552	WNT4	Wnt family member 4
chr1	22587787	22587938	152	*	MACS_peak_1016	40	Distal Intergenic	1	22443798	22470385	26588	-	54361	uc010odt.2	-117402	ENSG00000162552	WNT4	Wnt family member 4
chr1	22588393	22588441	49	*	MACS_peak_1017	20	Distal Intergenic	1	22443798	22470385	26588	-	54361	uc010odt.2	-118008	ENSG00000162552	WNT4	Wnt family member 4
chr1	22589324	22589372	49	*	MACS_peak_1018	30	Distal Intergenic	1	22443798	22470385	26588	-	54361	uc010odt.2	-118939	ENSG00000162552	WNT4	Wnt family member 4
chr1	22595178	22595250	73	*	MACS_peak_1019	40	Distal Intergenic	1	22443798	22470385	26588	-	54361	uc010odt.2	-124793	ENSG00000162552	WNT4	Wnt family member 4
chr1	22668025	22668073	49	*	MACS_peak_1020	20	Distal Intergenic	1	22778344	22857650	79307	+	9923	uc001bft.2	-110271	ENSG00000184677	ZBTB40	zinc finger and BTB domain containing 40
chr1	22668511	22668579	69	*	MACS_peak_1021	40	Distal Intergenic	1	22778344	22857650	79307	+	9923	uc001bft.2	-109765	ENSG00000184677	ZBTB40	zinc finger and BTB domain containing 40
chr1	22670397	22670453	57	*	MACS_peak_1022	48	Distal Intergenic	1	22778344	22857650	79307	+	9923	uc001bft.2	-107891	ENSG00000184677	ZBTB40	zinc finger and BTB domain containing 40
chr1	22687391	22687439	49	*	MACS_peak_1023	30	Distal Intergenic	1	22778344	22857650	79307	+	9923	uc001bft.2	-90905	ENSG00000184677	ZBTB40	zinc finger and BTB domain containing 40
chr1	22690938	22690994	57	*	MACS_peak_1024	20	Distal Intergenic	1	22778344	22857650	79307	+	9923	uc001bft.2	-87350	ENSG00000184677	ZBTB40	zinc finger and BTB domain containing 40
chr1	22729354	22729402	49	*	MACS_peak_1025	20	Distal Intergenic	1	22778344	22857650	79307	+	9923	uc001bft.2	-48942	ENSG00000184677	ZBTB40	zinc finger and BTB domain containing 40
chr1	22777627	22777698	72	*	MACS_peak_1026	20	Promoter (<=1kb)	1	22778344	22857650	79307	+	9923	uc001bft.2	-646	ENSG00000184677	ZBTB40	zinc finger and BTB domain containing 40
chr1	22777843	22777891	49	*	MACS_peak_1027	30	Promoter (<=1kb)	1	22778344	22857650	79307	+	9923	uc001bft.2	-453	ENSG00000184677	ZBTB40	zinc finger and BTB domain containing 40
chr1	22864878	22864926	49	*	MACS_peak_1028	30	Distal Intergenic	1	22890004	22916112	26109	+	2046	uc001bfw.3	-25078	ENSG00000070886	EPHA8	EPH receptor A8
chr1	22867489	22867537	49	*	MACS_peak_1029	30	Distal Intergenic	1	22890004	22916112	26109	+	2046	uc001bfw.3	-22467	ENSG00000070886	EPHA8	EPH receptor A8
chr1	22873173	22873242	70	*	MACS_peak_1030	30	Distal Intergenic	1	22890004	22916112	26109	+	2046	uc001bfw.3	-16762	ENSG00000070886	EPHA8	EPH receptor A8
chr1	22878336	22878453	118	*	MACS_peak_1031	20	Distal Intergenic	1	22890004	22916112	26109	+	2046	uc001bfw.3	-11551	ENSG00000070886	EPHA8	EPH receptor A8
chr1	22891898	22891987	90	*	MACS_peak_1032	20	Promoter (1-2kb)	1	22890004	22930087	40084	+	2046	uc001bfx.1	1894	ENSG00000070886	EPHA8	EPH receptor A8
chr1	22893634	22893682	49	*	MACS_peak_1033	30	Promoter (3-4kb)	1	22890004	22930087	40084	+	2046	uc001bfx.1	3630	ENSG00000070886	EPHA8	EPH receptor A8
chr1	22918844	22918920	77	*	MACS_peak_1034	30	Intron (uc001bfx.1/2046, intron 5 of 16)	1	22890004	22930087	40084	+	2046	uc001bfx.1	28840	ENSG00000070886	EPHA8	EPH receptor A8
chr1	22921750	22921818	69	*	MACS_peak_1035	40	Exon (uc001bfx.1/2046, exon 8 of 17)	1	22890004	22930087	40084	+	2046	uc001bfx.1	31746	ENSG00000070886	EPHA8	EPH receptor A8
chr1	22922658	22922752	95	*	MACS_peak_1036	30	Exon (uc001bfx.1/2046, exon 9 of 17)	1	22890004	22930087	40084	+	2046	uc001bfx.1	32654	ENSG00000070886	EPHA8	EPH receptor A8
chr1	22969488	22969542	55	*	MACS_peak_1037	52	Promoter (<=1kb)	1	22970118	22974603	4486	+	714	uc001bga.4	-576	ENSG00000159189	C1QC	complement C1q C chain
chr1	22970424	22970533	110	*	MACS_peak_1038	30	Promoter (<=1kb)	1	22970118	22974603	4486	+	714	uc001bgc.4	306	ENSG00000159189	C1QC	complement C1q C chain
chr1	23004760	23004808	49	*	MACS_peak_1039	30	Distal Intergenic	1	22979682	22988029	8348	+	713	uc001bgd.3	25078	ENSG00000173369	C1QB	complement C1q B chain
chr1	23022413	23022461	49	*	MACS_peak_1040	20	Distal Intergenic	1	23037331	23241082	203752	+	2048	uc009vqj.1	-14870	ENSG00000133216	EPHB2	EPH receptor B2
chr1	23174770	23174842	73	*	MACS_peak_1041	52	Intron (uc009vqj.1/2048, intron 3 of 16)	1	23189652	23189719	68	-	100422914	uc021oic.1	14877	ENSG00000264014	MIR4253	microRNA 4253
chr1	23182675	23182806	132	*	MACS_peak_1042	30	Intron (uc009vqj.1/2048, intron 3 of 16)	1	23189652	23189719	68	-	100422914	uc021oic.1	6913	ENSG00000264014	MIR4253	microRNA 4253
chr1	23185070	23185131	62	*	MACS_peak_1043	52	Promoter (4-5kb)	1	23189652	23189719	68	-	100422914	uc021oic.1	4588	ENSG00000264014	MIR4253	microRNA 4253
chr1	23186805	23186950	146	*	MACS_peak_1044	40	Promoter (2-3kb)	1	23189652	23189719	68	-	100422914	uc021oic.1	2769	ENSG00000264014	MIR4253	microRNA 4253
chr1	23203478	23203526	49	*	MACS_peak_1045	30	Intron (uc009vqj.1/2048, intron 5 of 16)	1	23189652	23189719	68	-	100422914	uc021oic.1	-13759	ENSG00000264014	MIR4253	microRNA 4253
chr1	23268557	23268605	49	*	MACS_peak_1046	30	Distal Intergenic	1	23337327	23342343	5017	-	729059	uc001bgh.1	73738	ENSG00000227868	TEX46	testis expressed 46
chr1	23288912	23288970	59	*	MACS_peak_1047	30	Distal Intergenic	1	23337327	23342343	5017	-	729059	uc001bgh.1	53373	ENSG00000227868	TEX46	testis expressed 46
chr1	23320060	23320108	49	*	MACS_peak_1048	40	Distal Intergenic	1	23337327	23342343	5017	-	729059	uc001bgh.1	22235	ENSG00000227868	TEX46	testis expressed 46
chr1	23535720	23535768	49	*	MACS_peak_1049	32	Distal Intergenic	1	23518388	23521222	2835	-	3352	uc001bgn.3	-14498	ENSG00000179546	HTR1D	5-hydroxytryptamine receptor 1D
chr1	23544737	23544800	64	*	MACS_peak_1050	40	Distal Intergenic	1	23518388	23521222	2835	-	3352	uc001bgn.3	-23515	ENSG00000179546	HTR1D	5-hydroxytryptamine receptor 1D
chr1	23592779	23592827	49	*	MACS_peak_1051	59	Distal Intergenic	1	23636276	23638386	2111	-	10236	uc001bgo.3	45559	ENSG00000125944	HNRNPR	heterogeneous nuclear ribonucleoprotein R
chr1	23637154	23637228	75	*	MACS_peak_1052	39	Promoter (1-2kb)	1	23636276	23638386	2111	-	10236	uc001bgo.3	1158	ENSG00000125944	HNRNPR	heterogeneous nuclear ribonucleoprotein R
chr1	23763261	23763334	74	*	MACS_peak_1053	32	Promoter (<=1kb)	1	23755056	23763170	8115	-	55616	uc001bgy.1	-91	ENSG00000088280	ASAP3	ArfGAP with SH3 domain, ankyrin repeat and PH domain 3
chr1	23794233	23794281	49	*	MACS_peak_1054	30	Intron (uc010odz.1/55616, intron 1 of 24)	1	23755056	23810677	55622	-	55616	uc010odz.1	16396	ENSG00000088280	ASAP3	ArfGAP with SH3 domain, ankyrin repeat and PH domain 3
chr1	23796649	23796697	49	*	MACS_peak_1055	40	Intron (uc010odz.1/55616, intron 1 of 24)	1	23755056	23810677	55622	-	55616	uc010odz.1	13980	ENSG00000088280	ASAP3	ArfGAP with SH3 domain, ankyrin repeat and PH domain 3
chr1	23829872	23829920	49	*	MACS_peak_1056	40	Downstream (2-3kb)	1	23768994	23811057	42064	-	55616	uc001bhc.1	-18815	ENSG00000088280	ASAP3	ArfGAP with SH3 domain, ankyrin repeat and PH domain 3
chr1	23881068	23881149	82	*	MACS_peak_1057	36	Distal Intergenic	1	23884421	23886285	1865	-	3399	uc001bhh.4	5136	ENSG00000117318	ID3	inhibitor of DNA binding 3, HLH protein
chr1	23976903	23977014	112	*	MACS_peak_1058	30	Distal Intergenic	1	23953226	23967056	13831	+	259283	uc001bhj.3	23677	ENSG00000197880	MDS2	myelodysplastic syndrome 2 translocation associated
chr1	24016998	24017046	49	*	MACS_peak_1059	20	Promoter (1-2kb)	1	24018269	24022915	4647	+	6135	uc001bhk.3	-1223	ENSG00000142676	RPL11	ribosomal protein L11
chr1	24023910	24023958	49	*	MACS_peak_1060	32	Distal Intergenic	1	24018269	24022915	4647	+	6135	uc001bhl.3	5641	ENSG00000142676	RPL11	ribosomal protein L11
chr1	24121626	24121683	58	*	MACS_peak_1061	32	Promoter (3-4kb)	1	24117646	24122029	4384	+	11313	uc001bht.3	3980	ENSG00000011009	LYPLA2	lysophospholipase II
chr1	24187703	24187797	95	*	MACS_peak_1062	30	Intron (uc001bie.3/2517, intron 3 of 7)	1	24186288	24194787	8500	-	2517	uc010oed.1	6990	ENSG00000179163	FUCA1	alpha-L-fucosidase 1
chr1	24207990	24208042	53	*	MACS_peak_1063	30	Intron (uc001bif.3/1269, intron 1 of 1)	1	24180850	24194859	14010	-	2517	uc009vqt.2	-13131	ENSG00000179163	FUCA1	alpha-L-fucosidase 1
chr1	24223642	24223690	49	*	MACS_peak_1064	20	Intron (uc001bif.3/1269, intron 1 of 1)	1	24200460	24239817	39358	-	1269	uc001bif.3	16127	ENSG00000188822	CNR2	cannabinoid receptor 2
chr1	24235476	24235524	49	*	MACS_peak_1065	40	Promoter (4-5kb)	1	24200460	24239817	39358	-	1269	uc001bif.3	4293	ENSG00000188822	CNR2	cannabinoid receptor 2
chr1	24285088	24285136	49	*	MACS_peak_1066	40	Promoter (1-2kb)	1	24286301	24289949	3649	+	55629	uc001big.3	-1165	ENSG00000189266	PNRC2	proline rich nuclear receptor coactivator 2
chr1	24358518	24358591	74	*	MACS_peak_1067	20	Distal Intergenic	1	24382531	24393069	10539	-	127294	uc001bil.4	34478	ENSG00000142661	MYOM3	myomesin 3
chr1	24392983	24393031	49	*	MACS_peak_1068	30	Promoter (<=1kb)	1	24382531	24393069	10539	-	127294	uc001bil.4	38	ENSG00000142661	MYOM3	myomesin 3
chr1	24393318	24393372	55	*	MACS_peak_1069	30	Promoter (<=1kb)	1	24382531	24393069	10539	-	127294	uc001bil.4	-249	ENSG00000142661	MYOM3	myomesin 3
chr1	24575176	24575224	49	*	MACS_peak_1070	40	Distal Intergenic	1	24526730	24538180	11451	+	284632	uc010oei.1	48446	ENSG00000230023	LOC284632	uncharacterized LOC284632
chr1	24620384	24620439	56	*	MACS_peak_1071	49	Distal Intergenic	1	24645812	24681808	35997	+	57822	uc001bix.3	-25373	ENSG00000158055	GRHL3	grainyhead like transcription factor 3
chr1	24629387	24629435	49	*	MACS_peak_1072	30	Distal Intergenic	1	24645812	24681808	35997	+	57822	uc001bix.3	-16377	ENSG00000158055	GRHL3	grainyhead like transcription factor 3
chr1	24659042	24659110	69	*	MACS_peak_1073	20	Intron (uc001bix.3/57822, intron 2 of 15)	1	24649530	24681808	32279	+	57822	uc001biz.3	9512	ENSG00000158055	GRHL3	grainyhead like transcription factor 3
chr1	24659680	24659748	69	*	MACS_peak_1074	40	Intron (uc001bix.3/57822, intron 2 of 15)	1	24649530	24681808	32279	+	57822	uc001biz.3	10150	ENSG00000158055	GRHL3	grainyhead like transcription factor 3
chr1	24662851	24662899	49	*	MACS_peak_1075	30	Intron (uc001bix.3/57822, intron 3 of 15)	1	24649530	24681808	32279	+	57822	uc001biz.3	13321	ENSG00000158055	GRHL3	grainyhead like transcription factor 3
chr1	24671698	24671755	58	*	MACS_peak_1076	75	Intron (uc001bix.3/57822, intron 12 of 15)	1	24649530	24681808	32279	+	57822	uc001biz.3	22168	ENSG00000158055	GRHL3	grainyhead like transcription factor 3
chr1	24738814	24738863	50	*	MACS_peak_1077	38	Promoter (1-2kb)	1	24683489	24740262	56774	-	90529	uc001bja.3	1399	ENSG00000001460	STPG1	sperm tail PG-rich repeat containing 1
chr1	24758712	24758760	49	*	MACS_peak_1078	48	Intron (uc010oek.2/57185, intron 2 of 7)	1	24742245	24799473	57229	+	57185	uc009vrc.3	16467	ENSG00000001461	NIPAL3	NIPA like domain containing 3
chr1	24816614	24816662	49	*	MACS_peak_1079	40	Distal Intergenic	1	24828841	24863510	34670	+	11123	uc021ojc.1	-12179	ENSG00000117602	RCAN3	RCAN family member 3
chr1	24824543	24824604	62	*	MACS_peak_1080	32	Promoter (4-5kb)	1	24828841	24863510	34670	+	11123	uc021ojc.1	-4237	ENSG00000117602	RCAN3	RCAN family member 3
chr1	24829181	24829266	86	*	MACS_peak_1081	30	Promoter (<=1kb)	1	24829387	24863510	34124	+	11123	uc001bjj.3	-121	ENSG00000117602	RCAN3	RCAN family member 3
chr1	24833671	24833759	89	*	MACS_peak_1082	20	Promoter (<=1kb)	1	24834084	24863510	29427	+	11123	uc021ojg.1	-325	ENSG00000117602	RCAN3	RCAN family member 3
chr1	24835672	24835720	49	*	MACS_peak_1083	30	Promoter (1-2kb)	1	24834084	24863510	29427	+	11123	uc021ojg.1	1588	ENSG00000117602	RCAN3	RCAN family member 3
chr1	24840141	24840200	60	*	MACS_peak_1084	40	Promoter (<=1kb)	1	24840804	24863510	22707	+	11123	uc009vrd.3	-604	ENSG00000117602	RCAN3	RCAN family member 3
chr1	24845337	24845385	49	*	MACS_peak_1085	30	Promoter (4-5kb)	1	24840804	24863510	22707	+	11123	uc009vrg.3	4533	ENSG00000117602	RCAN3	RCAN family member 3
chr1	24878510	24878591	82	*	MACS_peak_1086	30	Promoter (3-4kb)	1	24882567	24935818	53252	+	400746	uc001bjk.2	-3976	ENSG00000184454	NCMAP	non-compact myelin associated protein
chr1	24906809	24906857	49	*	MACS_peak_1087	40	Intron (uc001bjk.2/400746, intron 1 of 3)	1	24882567	24935818	53252	+	400746	uc001bjk.2	24242	ENSG00000184454	NCMAP	non-compact myelin associated protein
chr1	24923841	24923889	49	*	MACS_peak_1088	30	Intron (uc001bjk.2/400746, intron 2 of 3)	1	24882567	24935818	53252	+	400746	uc001bjk.2	41274	ENSG00000184454	NCMAP	non-compact myelin associated protein
chr1	24928201	24928249	49	*	MACS_peak_1089	30	Intron (uc001bjk.2/400746, intron 3 of 3)	1	24969594	24999772	30179	+	10250	uc001bjm.3	-41345	ENSG00000133226	SRRM1	serine and arginine repetitive matrix 1
chr1	24968922	24969012	91	*	MACS_peak_1090	49	Promoter (<=1kb)	1	24969594	24999772	30179	+	10250	uc001bjm.3	-582	ENSG00000133226	SRRM1	serine and arginine repetitive matrix 1
chr1	25099133	25099181	49	*	MACS_peak_1091	30	Intron (uc001bjo.2/25932, intron 1 of 5)	1	25071878	25169078	97201	+	25932	uc001bjp.1	27255	ENSG00000169504	CLIC4	chloride intracellular channel 4
chr1	25203147	25203195	49	*	MACS_peak_1092	40	Distal Intergenic	1	25226002	25256770	30769	-	864	uc001bjq.3	53575	ENSG00000020633	RUNX3	runt related transcription factor 3
chr1	25256203	25256351	149	*	MACS_peak_1093	49	Promoter (<=1kb)	1	25226002	25256770	30769	-	864	uc001bjq.3	419	ENSG00000020633	RUNX3	runt related transcription factor 3
chr1	25259042	25259090	49	*	MACS_peak_1094	30	Promoter (2-3kb)	1	25226002	25256770	30769	-	864	uc010oen.2	-2272	ENSG00000020633	RUNX3	runt related transcription factor 3
chr1	25260171	25260241	71	*	MACS_peak_1095	64	Promoter (3-4kb)	1	25226002	25256770	30769	-	864	uc010oen.2	-3401	ENSG00000020633	RUNX3	runt related transcription factor 3
chr1	25285827	25285900	74	*	MACS_peak_1096	32	Intron (uc009vrj.3/864, intron 2 of 6)	1	25226002	25291475	65474	-	864	uc009vrj.3	5575	ENSG00000020633	RUNX3	runt related transcription factor 3
chr1	25324359	25324439	81	*	MACS_peak_1097	20	Distal Intergenic	1	25256078	25291612	35535	-	864	uc009vrl.1	-32747	ENSG00000020633	RUNX3	runt related transcription factor 3
chr1	25326380	25326428	49	*	MACS_peak_1098	32	Distal Intergenic	1	25256078	25291612	35535	-	864	uc009vrl.1	-34768	ENSG00000020633	RUNX3	runt related transcription factor 3
chr1	25398242	25398290	49	*	MACS_peak_1099	20	Distal Intergenic	1	25256078	25291612	35535	-	864	uc009vrl.1	-106630	ENSG00000020633	RUNX3	runt related transcription factor 3
chr1	25399533	25399587	55	*	MACS_peak_1100	40	Distal Intergenic	1	25256078	25291612	35535	-	864	uc009vrl.1	-107921	ENSG00000020633	RUNX3	runt related transcription factor 3
chr1	25664166	25664214	49	*	MACS_peak_1101	30	Promoter (<=1kb)	1	25568740	25664656	95917	-	57035	uc021ojj.1	442	ENSG00000117616	RSRP1	arginine and serine rich protein 1
chr1	25704068	25704116	49	*	MACS_peak_1102	30	Intron (uc001bkf.3/6006, intron 7 of 9)	1	25664789	25688852	24064	+	23585	uc010oeq.2	39279	ENSG00000183726	TMEM50A	transmembrane protein 50A
chr1	25719858	25719922	65	*	MACS_peak_1103	20	Intron (uc001bkf.3/6006, intron 3 of 9)	1	25688740	25747363	58624	-	6006	uc001bkf.3	27441	ENSG00000188672	RHCE	Rh blood group CcEe antigens
chr1	25728018	25728066	49	*	MACS_peak_1104	30	Intron (uc001bkf.3/6006, intron 3 of 9)	1	25688740	25747363	58624	-	6006	uc001bkf.3	19297	ENSG00000188672	RHCE	Rh blood group CcEe antigens
chr1	25822104	25822152	49	*	MACS_peak_1105	30	Intron (uc001bkk.3/55219, intron 10 of 10)	1	25870076	25895377	25302	+	26119	uc001bkl.4	-47924	ENSG00000157978	LDLRAP1	low density lipoprotein receptor adaptor protein 1
chr1	25882909	25883016	108	*	MACS_peak_1106	20	Intron (uc001bkl.4/26119, intron 3 of 8)	1	25889285	25895377	6093	+	26119	uc009vrw.3	-6269	ENSG00000157978	LDLRAP1	low density lipoprotein receptor adaptor protein 1
chr1	25903763	25903811	49	*	MACS_peak_1107	38	Distal Intergenic	1	25889298	25895377	6080	+	26119	uc009vrx.3	14465	ENSG00000157978	LDLRAP1	low density lipoprotein receptor adaptor protein 1
chr1	25906068	25906116	49	*	MACS_peak_1108	30	Distal Intergenic	1	25889298	25895377	6080	+	26119	uc009vrx.3	16770	ENSG00000157978	LDLRAP1	low density lipoprotein receptor adaptor protein 1
chr1	25984489	25984545	57	*	MACS_peak_1109	40	Intron (uc001bkm.2/57134, intron 1 of 11)	1	25943959	26111258	167300	+	57134	uc009vry.1	40530	ENSG00000117643	MAN1C1	mannosidase alpha class 1C member 1
chr1	26001417	26001465	49	*	MACS_peak_1110	40	Intron (uc001bkm.2/57134, intron 1 of 11)	1	25943959	26111258	167300	+	57134	uc009vry.1	57458	ENSG00000117643	MAN1C1	mannosidase alpha class 1C member 1
chr1	26090353	26090401	49	*	MACS_peak_1111	29	Exon (uc001bkm.2/57134, exon 7 of 12)	1	26126667	26144713	18047	+	57190	uc021ojk.1	-36266	ENSG00000162430	SELENON	selenoprotein N
chr1	26209745	26209793	49	*	MACS_peak_1112	39	Downstream (<1kb)	1	26210677	26219098	8422	-	3925	uc001bky.3	9305	ENSG00000117632	STMN1	stathmin 1
chr1	26372770	26372912	143	*	MACS_peak_1113	30	Promoter (<=1kb)	1	26364514	26372604	8091	-	7780	uc001blh.1	-166	ENSG00000158014	SLC30A2	solute carrier family 30 member 2
chr1	26372994	26373092	99	*	MACS_peak_1114	40	Promoter (<=1kb)	1	26364514	26372604	8091	-	7780	uc001blh.1	-390	ENSG00000158014	SLC30A2	solute carrier family 30 member 2
chr1	26438499	26438561	63	*	MACS_peak_1115	28	Promoter (<=1kb)	1	26438268	26452039	13772	+	149420	uc009vsb.3	231	ENSG00000175087	PDIK1L	PDLIM1 interacting kinase 1 like
chr1	26505020	26505068	49	*	MACS_peak_1116	30	Promoter (1-2kb)	1	26503982	26516375	12394	+	10256	uc009vse.3	1038	ENSG00000142675	CNKSR1	connector enhancer of kinase suppressor of Ras 1
chr1	26511548	26511636	89	*	MACS_peak_1117	20	Exon (uc010oex.1/10256, exon 13 of 13)	1	26517119	26528094	10976	+	378807	uc010oey.1	-5483	ENSG00000188782	CATSPER4	cation channel sperm associated 4
chr1	26550645	26550693	49	*	MACS_peak_1118	20	Distal Intergenic	1	26560693	26605298	44606	+	64793	uc001blr.3	-10000	ENSG00000130695	CEP85	centrosomal protein 85
chr1	26650768	26650896	129	*	MACS_peak_1119	20	Exon (uc001bmd.4/55057, exon 18 of 20)	1	26608773	26644756	35984	-	91544	uc001bma.3	-6012	ENSG00000158062	UBXN11	UBX domain protein 11
chr1	26761688	26761736	49	*	MACS_peak_1120	59	Promoter (2-3kb)	1	26758773	26797795	39023	+	79947	uc010ofd.2	2915	ENSG00000117682	DHDDS	dehydrodolichyl diphosphate synthase subunit
chr1	26790247	26790295	49	*	MACS_peak_1121	47	Intron (uc001bmk.3/79947, intron 8 of 8)	1	26798902	26803133	4232	+	3151	uc001bmp.4	-8607	ENSG00000198830	HMGN2	high mobility group nucleosomal binding domain 2
chr1	26833507	26833555	49	*	MACS_peak_1122	30	Distal Intergenic	1	26856249	26901520	45272	+	6195	uc001bmr.1	-22694	ENSG00000117676	RPS6KA1	ribosomal protein S6 kinase A1
chr1	26837430	26837502	73	*	MACS_peak_1123	30	Distal Intergenic	1	26856249	26901520	45272	+	6195	uc001bmr.1	-18747	ENSG00000117676	RPS6KA1	ribosomal protein S6 kinase A1
chr1	26889693	26889760	68	*	MACS_peak_1124	46	Intron (uc001bmr.1/6195, intron 17 of 21)	1	26881033	26881084	52	+	100302190	uc021ojp.1	8660	ENSG00000238705	MIR1976	microRNA 1976
chr1	26910881	26910961	81	*	MACS_peak_1125	40	Distal Intergenic	1	26881033	26881084	52	+	100302190	uc021ojp.1	29848	ENSG00000238705	MIR1976	microRNA 1976
chr1	26969075	26969126	52	*	MACS_peak_1126	40	Distal Intergenic	1	27022522	27102198	79677	+	8289	uc001bmt.1	-53396	ENSG00000117713	ARID1A	AT-rich interaction domain 1A
chr1	26969658	26969778	121	*	MACS_peak_1127	30	Distal Intergenic	1	27022522	27102198	79677	+	8289	uc001bmt.1	-52744	ENSG00000117713	ARID1A	AT-rich interaction domain 1A
chr1	26974839	26974930	92	*	MACS_peak_1128	30	Distal Intergenic	1	27022522	27102198	79677	+	8289	uc001bmt.1	-47592	ENSG00000117713	ARID1A	AT-rich interaction domain 1A
chr1	27023813	27023880	68	*	MACS_peak_1129	46	Promoter (1-2kb)	1	27022522	27108601	86080	+	8289	uc001bmv.1	1291	ENSG00000117713	ARID1A	AT-rich interaction domain 1A
chr1	27085928	27085980	53	*	MACS_peak_1130	32	Intron (uc001bmt.1/8289, intron 4 of 18)	1	27097610	27108601	10992	+	8289	uc001bmx.1	-11630	ENSG00000117713	ARID1A	AT-rich interaction domain 1A
chr1	27131175	27131232	58	*	MACS_peak_1131	52	Distal Intergenic	1	27114679	27124894	10216	+	55650	uc010ofg.2	16496	ENSG00000060642	PIGV	phosphatidylinositol glycan anchor biosynthesis class V
chr1	27144143	27144237	95	*	MACS_peak_1132	40	Distal Intergenic	1	27153201	27182211	29011	+	84243	uc001bnb.3	-8964	ENSG00000204160	ZDHHC18	zinc finger DHHC-type containing 18
chr1	27160484	27160589	106	*	MACS_peak_1133	40	Promoter (1-2kb)	1	27158509	27177097	18589	+	84243	uc010ofh.1	1975	ENSG00000204160	ZDHHC18	zinc finger DHHC-type containing 18
chr1	27175050	27175098	49	*	MACS_peak_1134	32	Intron (uc021ojq.1/uc021ojq.1, intron 1 of 1)	1	27189633	27190947	1315	+	2810	uc001bnc.1	-14535	ENSG00000175793	SFN	stratifin
chr1	27190730	27190808	79	*	MACS_peak_1135	75	Promoter (1-2kb)	1	27189633	27190947	1315	+	2810	uc001bnc.1	1097	ENSG00000175793	SFN	stratifin
chr1	27224034	27224082	49	*	MACS_peak_1136	28	Promoter (2-3kb)	1	27216979	27226956	9978	-	63906	uc009vsp.2	2874	ENSG00000198746	GPATCH3	G-patch domain containing 3
chr1	27268012	27268060	49	*	MACS_peak_1137	46	Exon (uc001bng.2/10726, exon 3 of 9)	1	27276047	27286901	10855	-	126695	uc001bni.2	18841	ENSG00000175707	KDF1	keratinocyte differentiation factor 1
chr1	27278960	27279008	49	*	MACS_peak_1138	30	Intron (uc021ojq.1/uc021ojq.1, intron 1 of 1)	1	27276047	27286901	10855	-	126695	uc001bni.2	7893	ENSG00000175707	KDF1	keratinocyte differentiation factor 1
chr1	27329142	27329205	64	*	MACS_peak_1139	27	Intron (uc021ojq.1/uc021ojq.1, intron 1 of 1)	1	27320195	27327377	7183	+	388610	uc001bnj.4	8947	ENSG00000253368	TRNP1	TMF1-regulated nuclear protein 1
chr1	27346284	27346332	49	*	MACS_peak_1140	30	Intron (uc021ojq.1/uc021ojq.1, intron 1 of 1)	1	27331511	27339333	7823	-	115572	uc010ofj.2	-6951	ENSG00000158246	FAM46B	family with sequence similarity 46 member B
chr1	27371441	27371516	76	*	MACS_peak_1141	34	Intron (uc021ojq.1/uc021ojq.1, intron 1 of 1)	1	27331511	27339333	7823	-	115572	uc010ofj.2	-32108	ENSG00000158246	FAM46B	family with sequence similarity 46 member B
chr1	27457615	27457663	49	*	MACS_peak_1142	20	Intron (uc001bnm.4/6548, intron 1 of 11)	1	27425300	27481621	56322	-	6548	uc001bnm.4	23958	ENSG00000090020	SLC9A1	solute carrier family 9 member A1
chr1	27463084	27463161	78	*	MACS_peak_1143	59	Intron (uc001bnm.4/6548, intron 1 of 11)	1	27425300	27481621	56322	-	6548	uc001bnm.4	18460	ENSG00000090020	SLC9A1	solute carrier family 9 member A1
chr1	27474416	27474464	49	*	MACS_peak_1144	30	Intron (uc001bnm.4/6548, intron 1 of 11)	1	27425300	27481621	56322	-	6548	uc001bnm.4	7157	ENSG00000090020	SLC9A1	solute carrier family 9 member A1
chr1	27481485	27481549	65	*	MACS_peak_1145	36	Promoter (<=1kb)	1	27425300	27481621	56322	-	6548	uc001bnm.4	72	ENSG00000090020	SLC9A1	solute carrier family 9 member A1
chr1	27590579	27590627	49	*	MACS_peak_1146	20	Promoter (3-4kb)	1	27587447	27634732	47286	+	23038	uc001bnp.1	3132	ENSG00000142784	WDTC1	WD and tetratricopeptide repeats 1
chr1	27684631	27684686	56	*	MACS_peak_1147	40	Promoter (3-4kb)	1	27684647	27688358	3712	-	9064	uc001bnz.1	3672	ENSG00000142733	MAP3K6	mitogen-activated protein kinase kinase kinase 6
chr1	27690630	27690678	49	*	MACS_peak_1148	34	Promoter (2-3kb)	1	27684647	27688358	3712	-	9064	uc001bnz.1	-2272	ENSG00000142733	MAP3K6	mitogen-activated protein kinase kinase kinase 6
chr1	27748036	27748084	49	*	MACS_peak_1149	34	Intron (uc001bof.2/10163, intron 2 of 8)	1	27719148	27722317	3170	+	2827	uc001bod.4	28888	ENSG00000181773	GPR3	G protein-coupled receptor 3
chr1	27784608	27784656	49	*	MACS_peak_1150	38	Intron (uc001bof.2/10163, intron 1 of 8)	1	27730734	27816678	85945	-	10163	uc001bof.2	32022	ENSG00000158195	WASF2	WAS protein family member 2
chr1	27798573	27798670	98	*	MACS_peak_1151	20	Intron (uc001bof.2/10163, intron 1 of 8)	1	27730734	27816678	85945	-	10163	uc001bof.2	18008	ENSG00000158195	WASF2	WAS protein family member 2
chr1	27804234	27804282	49	*	MACS_peak_1152	40	Intron (uc001bof.2/10163, intron 1 of 8)	1	27730734	27816678	85945	-	10163	uc001bof.2	12396	ENSG00000158195	WASF2	WAS protein family member 2
chr1	27822765	27822839	75	*	MACS_peak_1153	40	Distal Intergenic	1	27730734	27816678	85945	-	10163	uc010ofl.2	-6087	ENSG00000158195	WASF2	WAS protein family member 2
chr1	27854477	27854575	99	*	MACS_peak_1154	33	Distal Intergenic	1	27730734	27816678	85945	-	10163	uc010ofl.2	-37799	ENSG00000158195	WASF2	WAS protein family member 2
chr1	27875740	27875788	49	*	MACS_peak_1155	30	Exon (uc009vsy.3/27245, exon 6 of 7)	1	27860756	27930143	69388	-	27245	uc009vsy.3	54355	ENSG00000126705	AHDC1	AT-hook DNA binding motif containing 1
chr1	27877244	27877310	67	*	MACS_peak_1156	40	Exon (uc009vsy.3/27245, exon 6 of 7)	1	27860756	27930143	69388	-	27245	uc009vsy.3	52833	ENSG00000126705	AHDC1	AT-hook DNA binding motif containing 1
chr1	27878804	27878867	64	*	MACS_peak_1157	40	Intron (uc009vsy.3/27245, intron 5 of 6)	1	27860756	27930143	69388	-	27245	uc009vsy.3	51276	ENSG00000126705	AHDC1	AT-hook DNA binding motif containing 1
chr1	27883560	27883627	68	*	MACS_peak_1158	38	Intron (uc009vsy.3/27245, intron 3 of 6)	1	27860756	27930143	69388	-	27245	uc009vsy.3	46516	ENSG00000126705	AHDC1	AT-hook DNA binding motif containing 1
chr1	27971729	27971777	49	*	MACS_peak_1159	40	Distal Intergenic	1	27938801	27961727	22927	-	2268	uc001bom.3	-10002	ENSG00000000938	FGR	FGR proto-oncogene, Src family tyrosine kinase
chr1	28138087	28138135	49	*	MACS_peak_1160	64	Intron (uc001bou.4/23673, intron 5 of 8)	1	28157252	28178183	20932	+	5511	uc001bov.2	-19117	ENSG00000117751	PPP1R8	protein phosphatase 1 regulatory subunit 8
chr1	28141223	28141271	49	*	MACS_peak_1161	40	Intron (uc001bou.4/23673, intron 6 of 8)	1	28157252	28178183	20932	+	5511	uc001bov.2	-15981	ENSG00000117751	PPP1R8	protein phosphatase 1 regulatory subunit 8
chr1	28199327	28199375	49	*	MACS_peak_1162	44	Promoter (<=1kb)	1	28199055	28213193	14139	+	9473	uc010ofo.2	272	ENSG00000130775	THEMIS2	thymocyte selection associated family member 2
chr1	28202805	28202892	88	*	MACS_peak_1163	40	Promoter (3-4kb)	1	28199055	28213193	14139	+	9473	uc010ofo.2	3750	ENSG00000130775	THEMIS2	thymocyte selection associated family member 2
chr1	28205497	28205545	49	*	MACS_peak_1164	30	Intron (uc001boz.3/9473, intron 2 of 4)	1	28199055	28213193	14139	+	9473	uc010ofo.2	6442	ENSG00000130775	THEMIS2	thymocyte selection associated family member 2
chr1	28265906	28265983	78	*	MACS_peak_1165	40	Promoter (4-5kb)	1	28261504	28285663	24160	+	27293	uc010ofr.2	4402	ENSG00000130768	SMPDL3B	sphingomyelin phosphodiesterase acid like 3B
chr1	28285239	28285293	55	*	MACS_peak_1166	30	Promoter (1-2kb)	1	28286504	28294604	8101	+	55113	uc001bph.1	-1211	ENSG00000158156	XKR8	XK related 8
chr1	28411210	28411297	88	*	MACS_peak_1167	30	Promoter (3-4kb)	1	28296855	28415148	118294	-	2140	uc001bpi.2	3851	ENSG00000158161	EYA3	EYA transcriptional coactivator and phosphatase 3
chr1	28470234	28470282	49	*	MACS_peak_1168	30	Distal Intergenic	1	28473677	28503455	29779	-	5724	uc001bpl.3	33173	ENSG00000169403	PTAFR	platelet activating factor receptor
chr1	28479867	28479976	110	*	MACS_peak_1169	20	Intron (uc001bpl.3/5724, intron 1 of 1)	1	28473677	28503455	29779	-	5724	uc001bpl.3	23479	ENSG00000169403	PTAFR	platelet activating factor receptor
chr1	28540805	28540922	118	*	MACS_peak_1170	20	Intron (uc001bpn.3/22826, intron 3 of 8)	1	28526790	28559542	32753	-	22826	uc001bpn.3	18620	ENSG00000126698	DNAJC8	DnaJ heat shock protein family (Hsp40) member C8
chr1	28595696	28595746	51	*	MACS_peak_1171	44	Exon (uc001bps.3/83667, exon 2 of 10)	1	28585963	28609002	23040	+	83667	uc001bps.3	9733	ENSG00000130766	SESN2	sestrin 2
chr1	28607039	28607106	68	*	MACS_peak_1172	46	Intron (uc001bps.3/83667, intron 9 of 9)	1	28585963	28609002	23040	+	83667	uc001bps.3	21076	ENSG00000130766	SESN2	sestrin 2
chr1	28669109	28669157	49	*	MACS_peak_1173	29	Distal Intergenic	1	28655513	28662478	6966	+	54797	uc009vtg.3	13596	ENSG00000130772	MED18	mediator complex subunit 18
chr1	28745236	28745306	71	*	MACS_peak_1174	40	Intron (uc001bpu.3/65979, intron 2 of 5)	1	28764661	28826881	62221	+	65979	uc001bpy.3	-19355	ENSG00000204138	PHACTR4	phosphatase and actin regulator 4
chr1	28790962	28791010	49	*	MACS_peak_1175	30	Intron (uc001bpu.3/65979, intron 4 of 5)	1	28764661	28826881	62221	+	65979	uc001bpy.3	26301	ENSG00000204138	PHACTR4	phosphatase and actin regulator 4
chr1	28881218	28881266	49	*	MACS_peak_1176	40	Promoter (1-2kb)	1	28879529	28905057	25529	+	54952	uc001bqi.3	1689	ENSG00000180098	TRNAU1AP	tRNA selenocysteine 1 associated protein 1
chr1	28974075	28974127	53	*	MACS_peak_1177	40	Promoter (<=1kb)	1	28975112	28975246	135	+	26824	uc009vtj.1	-985	ENSG00000274978	RNU11	RNA, U11 small nuclear
chr1	28976099	28976155	57	*	MACS_peak_1178	52	Promoter (<=1kb)	1	28975112	28975246	135	+	26824	uc009vtj.1	987	ENSG00000274978	RNU11	RNA, U11 small nuclear
chr1	29015878	29015949	72	*	MACS_peak_1179	52	Intron (uc001bqz.3/10691, intron 2 of 9)	1	28995240	29042115	46876	+	10691	uc001brb.3	20638	ENSG00000162419	GMEB1	glucocorticoid modulatory element binding protein 1
chr1	29024342	29024390	49	*	MACS_peak_1180	30	Intron (uc001bqz.3/10691, intron 6 of 9)	1	28995240	29042115	46876	+	10691	uc001brb.3	29102	ENSG00000162419	GMEB1	glucocorticoid modulatory element binding protein 1
chr1	29038078	29038126	49	*	MACS_peak_1181	20	Intron (uc001bqz.3/10691, intron 9 of 9)	1	29063133	29096287	33155	+	51441	uc021okf.1	-25007	ENSG00000198492	YTHDF2	YTH N6-methyladenosine RNA binding protein 2
chr1	29133913	29133961	49	*	MACS_peak_1182	40	Promoter (4-5kb)	1	29138654	29190208	51555	+	4985	uc001brf.1	-4693	ENSG00000116329	OPRD1	opioid receptor delta 1
chr1	29163840	29163888	49	*	MACS_peak_1183	30	Intron (uc001brf.1/4985, intron 1 of 2)	1	29138654	29190208	51555	+	4985	uc001brf.1	25186	ENSG00000116329	OPRD1	opioid receptor delta 1
chr1	29231667	29231715	49	*	MACS_peak_1184	40	Intron (uc001brg.2/2035, intron 1 of 20)	1	29241088	29380164	139077	+	2035	uc009vtk.2	-9373	ENSG00000159023	EPB41	erythrocyte membrane protein band 4.1
chr1	29287199	29287247	49	*	MACS_peak_1185	30	Intron (uc001brg.2/2035, intron 1 of 20)	1	29313943	29442315	128373	+	2035	uc021okg.1	-26696	ENSG00000159023	EPB41	erythrocyte membrane protein band 4.1
chr1	29311579	29311677	99	*	MACS_peak_1186	30	Promoter (2-3kb)	1	29313943	29442315	128373	+	2035	uc021okg.1	-2266	ENSG00000159023	EPB41	erythrocyte membrane protein band 4.1
chr1	29320232	29320307	76	*	MACS_peak_1187	40	Intron (uc001brg.2/2035, intron 4 of 20)	1	29313960	29446558	132599	+	2035	uc009vtm.2	6272	ENSG00000159023	EPB41	erythrocyte membrane protein band 4.1
chr1	29367424	29367472	49	*	MACS_peak_1188	28	Intron (uc001brg.2/2035, intron 12 of 20)	1	29410409	29446558	36150	+	2035	uc009vtn.2	-42937	ENSG00000159023	EPB41	erythrocyte membrane protein band 4.1
chr1	29377240	29377313	74	*	MACS_peak_1189	30	Intron (uc001brg.2/2035, intron 12 of 20)	1	29410409	29446558	36150	+	2035	uc009vtn.2	-33096	ENSG00000159023	EPB41	erythrocyte membrane protein band 4.1
chr1	29382269	29382325	57	*	MACS_peak_1190	52	Intron (uc001brg.2/2035, intron 13 of 20)	1	29410409	29446558	36150	+	2035	uc009vtn.2	-28084	ENSG00000159023	EPB41	erythrocyte membrane protein band 4.1
chr1	29424783	29424857	75	*	MACS_peak_1191	29	Intron (uc001brg.2/2035, intron 17 of 20)	1	29410409	29446558	36150	+	2035	uc009vtn.2	14374	ENSG00000159023	EPB41	erythrocyte membrane protein band 4.1
chr1	29475121	29475196	76	*	MACS_peak_1192	30	3' UTR	1	29445937	29450421	4485	-	399474	uc001brn.2	-24700	ENSG00000253304	TMEM200B	transmembrane protein 200B
chr1	29511331	29511379	49	*	MACS_peak_1193	46	Promoter (2-3kb)	1	29481208	29508637	27430	-	6429	uc009vtp.2	-2694	ENSG00000116350	SRSF4	serine and arginine rich splicing factor 4
chr1	29609427	29609475	49	*	MACS_peak_1194	29	Exon (uc001bru.3/10076, exon 12 of 31)	1	29646722	29653325	6604	+	10076	uc001brx.3	-37247	ENSG00000060656	PTPRU	protein tyrosine phosphatase, receptor type U
chr1	29615044	29615092	49	*	MACS_peak_1195	40	Intron (uc001bru.3/10076, intron 14 of 30)	1	29646722	29653325	6604	+	10076	uc001brx.3	-31630	ENSG00000060656	PTPRU	protein tyrosine phosphatase, receptor type U
chr1	29619990	29620077	88	*	MACS_peak_1196	30	Intron (uc001bru.3/10076, intron 16 of 30)	1	29646722	29653325	6604	+	10076	uc001brx.3	-26645	ENSG00000060656	PTPRU	protein tyrosine phosphatase, receptor type U
chr1	29686313	29686382	70	*	MACS_peak_1197	20	Distal Intergenic	1	29646722	29653325	6604	+	10076	uc001brx.3	39591	ENSG00000060656	PTPRU	protein tyrosine phosphatase, receptor type U
chr1	29698682	29698740	59	*	MACS_peak_1198	40	Distal Intergenic	1	29646722	29653325	6604	+	10076	uc001brx.3	51960	ENSG00000060656	PTPRU	protein tyrosine phosphatase, receptor type U
chr1	29739481	29739567	87	*	MACS_peak_1199	23	Distal Intergenic	1	29646722	29653325	6604	+	10076	uc001brx.3	92759	ENSG00000060656	PTPRU	protein tyrosine phosphatase, receptor type U
chr1	29788190	29788238	49	*	MACS_peak_1200	20	Distal Intergenic	1	29646722	29653325	6604	+	10076	uc001brx.3	141468	ENSG00000060656	PTPRU	protein tyrosine phosphatase, receptor type U
chr1	29797623	29797671	49	*	MACS_peak_1201	40	Distal Intergenic	1	29646722	29653325	6604	+	10076	uc001brx.3	150901	ENSG00000060656	PTPRU	protein tyrosine phosphatase, receptor type U
chr1	29804769	29804871	103	*	MACS_peak_1202	30	Distal Intergenic	1	29646722	29653325	6604	+	10076	uc001brx.3	158047	ENSG00000060656	PTPRU	protein tyrosine phosphatase, receptor type U
chr1	29809839	29809887	49	*	MACS_peak_1203	40	Distal Intergenic	1	29646722	29653325	6604	+	10076	uc001brx.3	163117	ENSG00000060656	PTPRU	protein tyrosine phosphatase, receptor type U
chr1	29815219	29815288	70	*	MACS_peak_1204	40	Distal Intergenic	1	29646722	29653325	6604	+	10076	uc001brx.3	168497	ENSG00000060656	PTPRU	protein tyrosine phosphatase, receptor type U
chr1	29874305	29874374	70	*	MACS_peak_1205	30	Distal Intergenic	1	29646722	29653325	6604	+	10076	uc001brx.3	227583	ENSG00000060656	PTPRU	protein tyrosine phosphatase, receptor type U
chr1	30030341	30030389	49	*	MACS_peak_1206	40	Distal Intergenic	1	29646722	29653325	6604	+	10076	uc001brx.3	383619	ENSG00000060656	PTPRU	protein tyrosine phosphatase, receptor type U
chr1	30091256	30091304	49	*	MACS_peak_1207	24	Distal Intergenic	1	29646722	29653325	6604	+	10076	uc001brx.3	444534	ENSG00000060656	PTPRU	protein tyrosine phosphatase, receptor type U
chr1	30108552	30108625	74	*	MACS_peak_1208	42	Distal Intergenic	1	29646722	29653325	6604	+	10076	uc001brx.3	461830	ENSG00000060656	PTPRU	protein tyrosine phosphatase, receptor type U
chr1	30171563	30171676	114	*	MACS_peak_1209	30	Distal Intergenic	1	29646722	29653325	6604	+	10076	uc001brx.3	524841	ENSG00000060656	PTPRU	protein tyrosine phosphatase, receptor type U
chr1	30195149	30195197	49	*	MACS_peak_1210	30	Distal Intergenic	1	29646722	29653325	6604	+	10076	uc001brx.3	548427	ENSG00000060656	PTPRU	protein tyrosine phosphatase, receptor type U
chr1	30203906	30203954	49	*	MACS_peak_1211	20	Distal Intergenic	1	29646722	29653325	6604	+	10076	uc001brx.3	557184	ENSG00000060656	PTPRU	protein tyrosine phosphatase, receptor type U
chr1	30208208	30208256	49	*	MACS_peak_1212	30	Distal Intergenic	1	29646722	29653325	6604	+	10076	uc001brx.3	561486	ENSG00000060656	PTPRU	protein tyrosine phosphatase, receptor type U
chr1	30230162	30230210	49	*	MACS_peak_1213	40	Distal Intergenic	1	29646722	29653325	6604	+	10076	uc001brx.3	583440	ENSG00000060656	PTPRU	protein tyrosine phosphatase, receptor type U
chr1	30230875	30230925	51	*	MACS_peak_1214	30	Distal Intergenic	1	29646722	29653325	6604	+	10076	uc001brx.3	584153	ENSG00000060656	PTPRU	protein tyrosine phosphatase, receptor type U
chr1	30234285	30234333	49	*	MACS_peak_1215	20	Distal Intergenic	1	29646722	29653325	6604	+	10076	uc001brx.3	587563	ENSG00000060656	PTPRU	protein tyrosine phosphatase, receptor type U
chr1	30253000	30253059	60	*	MACS_peak_1216	30	Distal Intergenic	1	29646722	29653325	6604	+	10076	uc001brx.3	606278	ENSG00000060656	PTPRU	protein tyrosine phosphatase, receptor type U
chr1	30258509	30258579	71	*	MACS_peak_1217	30	Distal Intergenic	1	29646722	29653325	6604	+	10076	uc001brx.3	611787	ENSG00000060656	PTPRU	protein tyrosine phosphatase, receptor type U
chr1	30266413	30266467	55	*	MACS_peak_1218	24	Distal Intergenic	1	29646722	29653325	6604	+	10076	uc001brx.3	619691	ENSG00000060656	PTPRU	protein tyrosine phosphatase, receptor type U
chr1	30318489	30318537	49	*	MACS_peak_1219	40	Distal Intergenic	1	29646722	29653325	6604	+	10076	uc001brx.3	671767	ENSG00000060656	PTPRU	protein tyrosine phosphatase, receptor type U
chr1	30329493	30329595	103	*	MACS_peak_1220	40	Distal Intergenic	1	29646722	29653325	6604	+	10076	uc001brx.3	682771	ENSG00000060656	PTPRU	protein tyrosine phosphatase, receptor type U
chr1	30376153	30376201	49	*	MACS_peak_1221	24	Distal Intergenic	1	29646722	29653325	6604	+	10076	uc001brx.3	729431	ENSG00000060656	PTPRU	protein tyrosine phosphatase, receptor type U
chr1	30409608	30409656	49	*	MACS_peak_1222	30	Distal Intergenic	1	29646722	29653325	6604	+	10076	uc001brx.3	762886	ENSG00000060656	PTPRU	protein tyrosine phosphatase, receptor type U
chr1	30411158	30411266	109	*	MACS_peak_1223	20	Distal Intergenic	1	29646722	29653325	6604	+	10076	uc001brx.3	764436	ENSG00000060656	PTPRU	protein tyrosine phosphatase, receptor type U
chr1	30455151	30455228	78	*	MACS_peak_1224	52	Distal Intergenic	1	31191619	31199593	7975	+	100129196	uc001bsb.1	-736391	ENSG00000186056	MATN1-AS1	MATN1 antisense RNA 1
chr1	30471744	30471792	49	*	MACS_peak_1225	40	Distal Intergenic	1	31191619	31199593	7975	+	100129196	uc001bsb.1	-719827	ENSG00000186056	MATN1-AS1	MATN1 antisense RNA 1
chr1	30476752	30476871	120	*	MACS_peak_1226	40	Distal Intergenic	1	31191619	31199593	7975	+	100129196	uc001bsb.1	-714748	ENSG00000186056	MATN1-AS1	MATN1 antisense RNA 1
chr1	30541530	30541578	49	*	MACS_peak_1227	30	Distal Intergenic	1	31191619	31199593	7975	+	100129196	uc001bsb.1	-650041	ENSG00000186056	MATN1-AS1	MATN1 antisense RNA 1
chr1	30542168	30542216	49	*	MACS_peak_1228	40	Distal Intergenic	1	31191619	31199593	7975	+	100129196	uc001bsb.1	-649403	ENSG00000186056	MATN1-AS1	MATN1 antisense RNA 1
chr1	30562760	30562895	136	*	MACS_peak_1229	40	Distal Intergenic	1	31191619	31199593	7975	+	100129196	uc001bsb.1	-628724	ENSG00000186056	MATN1-AS1	MATN1 antisense RNA 1
chr1	30565660	30565713	54	*	MACS_peak_1230	40	Distal Intergenic	1	31191619	31199593	7975	+	100129196	uc001bsb.1	-625906	ENSG00000186056	MATN1-AS1	MATN1 antisense RNA 1
chr1	30636881	30636929	49	*	MACS_peak_1231	27	Distal Intergenic	1	31191619	31199593	7975	+	100129196	uc001bsb.1	-554690	ENSG00000186056	MATN1-AS1	MATN1 antisense RNA 1
chr1	30646749	30646820	72	*	MACS_peak_1232	20	Distal Intergenic	1	31191619	31199593	7975	+	100129196	uc001bsb.1	-544799	ENSG00000186056	MATN1-AS1	MATN1 antisense RNA 1
chr1	30730794	30730842	49	*	MACS_peak_1233	30	Distal Intergenic	1	31191619	31199593	7975	+	100129196	uc001bsb.1	-460777	ENSG00000186056	MATN1-AS1	MATN1 antisense RNA 1
chr1	30745011	30745059	49	*	MACS_peak_1234	40	Distal Intergenic	1	31191619	31199593	7975	+	100129196	uc001bsb.1	-446560	ENSG00000186056	MATN1-AS1	MATN1 antisense RNA 1
chr1	30748306	30748444	139	*	MACS_peak_1235	52	Distal Intergenic	1	31191619	31199593	7975	+	100129196	uc001bsb.1	-443175	ENSG00000186056	MATN1-AS1	MATN1 antisense RNA 1
chr1	30767742	30767790	49	*	MACS_peak_1236	30	Distal Intergenic	1	31191619	31199593	7975	+	100129196	uc001bsb.1	-423829	ENSG00000186056	MATN1-AS1	MATN1 antisense RNA 1
chr1	30791019	30791078	60	*	MACS_peak_1237	30	Distal Intergenic	1	31191619	31199593	7975	+	100129196	uc001bsb.1	-400541	ENSG00000186056	MATN1-AS1	MATN1 antisense RNA 1
chr1	30809490	30809538	49	*	MACS_peak_1238	20	Distal Intergenic	1	31191619	31199593	7975	+	100129196	uc001bsb.1	-382081	ENSG00000186056	MATN1-AS1	MATN1 antisense RNA 1
chr1	30819205	30819260	56	*	MACS_peak_1239	51	Distal Intergenic	1	31191619	31199593	7975	+	100129196	uc001bsb.1	-372359	ENSG00000186056	MATN1-AS1	MATN1 antisense RNA 1
chr1	30832616	30832664	49	*	MACS_peak_1240	29	Distal Intergenic	1	31191619	31199593	7975	+	100129196	uc001bsb.1	-358955	ENSG00000186056	MATN1-AS1	MATN1 antisense RNA 1
chr1	30857590	30857651	62	*	MACS_peak_1241	40	Distal Intergenic	1	31191619	31199593	7975	+	100129196	uc001bsb.1	-333968	ENSG00000186056	MATN1-AS1	MATN1 antisense RNA 1
chr1	30979725	30979773	49	*	MACS_peak_1242	30	Distal Intergenic	1	31191619	31199593	7975	+	100129196	uc001bsb.1	-211846	ENSG00000186056	MATN1-AS1	MATN1 antisense RNA 1
chr1	31043104	31043161	58	*	MACS_peak_1243	30	Distal Intergenic	1	31191619	31199593	7975	+	100129196	uc001bsb.1	-148458	ENSG00000186056	MATN1-AS1	MATN1 antisense RNA 1
chr1	31083818	31083866	49	*	MACS_peak_1244	30	Distal Intergenic	1	31191619	31199593	7975	+	100129196	uc001bsb.1	-107753	ENSG00000186056	MATN1-AS1	MATN1 antisense RNA 1
chr1	31159140	31159189	50	*	MACS_peak_1245	30	Distal Intergenic	1	31191619	31199593	7975	+	100129196	uc001bsb.1	-32430	ENSG00000186056	MATN1-AS1	MATN1 antisense RNA 1
chr1	31195240	31195325	86	*	MACS_peak_1246	26	Promoter (1-2kb)	1	31184124	31196432	12309	-	4146	uc001brz.3	1107	ENSG00000162510	MATN1	matrilin 1, cartilage matrix protein
chr1	31289469	31289551	83	*	MACS_peak_1247	46	Distal Intergenic	1	31205315	31230683	25369	-	7805	uc001bsc.2	-58786	ENSG00000162511	LAPTM5	lysosomal protein transmembrane 5
chr1	31321887	31321935	49	*	MACS_peak_1248	24	Distal Intergenic	1	31342313	31351587	9275	-	9672	uc001bsd.2	29652	ENSG00000162512	SDC3	syndecan 3
chr1	31388791	31388854	64	*	MACS_peak_1249	40	Distal Intergenic	1	31342313	31381480	39168	-	9672	uc001bse.2	-7311	ENSG00000162512	SDC3	syndecan 3
chr1	31422039	31422157	119	*	MACS_peak_1250	30	Promoter (<=1kb)	1	31421965	31422052	88	-	692234	uc021okl.1	0	NA	SNORD103A	small nucleolar RNA, C/D box 103A
chr1	31428162	31428243	82	*	MACS_peak_1251	30	Intron (uc001bsf.1/9698, intron 8 of 15)	1	31421965	31422052	88	-	692234	uc021okl.1	-6110	NA	SNORD103A	small nucleolar RNA, C/D box 103A
chr1	31531248	31531296	49	*	MACS_peak_1252	30	Intron (uc001bsh.1/9698, intron 2 of 21)	1	31404353	31538564	134212	-	9698	uc001bsh.1	7268	ENSG00000134644	PUM1	pumilio RNA binding family member 1
chr1	31649400	31649448	49	*	MACS_peak_1253	27	Distal Intergenic	1	31652592	31661034	8443	-	79570	uc010ogc.2	11586	ENSG00000084628	NKAIN1	sodium/potassium transporting ATPase interacting 1
chr1	31680816	31680867	52	*	MACS_peak_1254	40	Intron (uc010ogd.2/79570, intron 1 of 6)	1	31652592	31661034	8443	-	79570	uc010ogc.2	-19782	ENSG00000084628	NKAIN1	sodium/potassium transporting ATPase interacting 1
chr1	31796345	31796393	49	*	MACS_peak_1255	40	Intron (uc001bsp.1/51538, intron 3 of 7)	1	31769931	31837780	67850	+	51538	uc009vtv.1	26414	ENSG00000121766	ZCCHC17	zinc finger CCHC-type containing 17
chr1	31797370	31797466	97	*	MACS_peak_1256	30	Intron (uc001bsp.1/51538, intron 3 of 7)	1	31769931	31837780	67850	+	51538	uc009vtv.1	27439	ENSG00000121766	ZCCHC17	zinc finger CCHC-type containing 17
chr1	31813343	31813391	49	*	MACS_peak_1257	39	Intron (uc001bsp.1/51538, intron 5 of 7)	1	31838100	31845923	7824	-	2170	uc001bss.1	32532	ENSG00000121769	FABP3	fatty acid binding protein 3
chr1	31878426	31878531	106	*	MACS_peak_1258	20	Promoter (3-4kb)	1	31882412	31907527	25116	+	347735	uc021okm.1	-3881	ENSG00000168528	SERINC2	serine incorporator 2
chr1	31904820	31904885	66	*	MACS_peak_1259	59	Intron (uc021okm.1/347735, intron 9 of 10)	1	31886660	31907527	20868	+	347735	uc010ogh.2	18160	ENSG00000168528	SERINC2	serine incorporator 2
chr1	32041369	32041454	86	*	MACS_peak_1260	35	Promoter (<=1kb)	1	32042086	32046561	4476	+	64129	uc010ogi.1	-632	ENSG00000142910	TINAGL1	tubulointerstitial nephritis antigen like 1
chr1	32151202	32151250	49	*	MACS_peak_1261	32	Exon (uc001btj.1/1307, exon 25 of 65)	1	32117848	32164207	46360	-	1307	uc001btj.1	12957	ENSG00000084636	COL16A1	collagen type XVI alpha 1 chain
chr1	32156007	32156088	82	*	MACS_peak_1262	40	Intron (uc001btj.1/1307, intron 17 of 64)	1	32117848	32164207	46360	-	1307	uc001btj.1	8119	ENSG00000084636	COL16A1	collagen type XVI alpha 1 chain
chr1	32196801	32196849	49	*	MACS_peak_1263	38	Exon (uc010ogn.2/576, exon 8 of 12)	1	32192719	32202280	9562	-	576	uc001btp.1	5431	ENSG00000121753	ADGRB2	adhesion G protein-coupled receptor B2
chr1	32198224	32198272	49	*	MACS_peak_1264	30	Promoter (4-5kb)	1	32192719	32202280	9562	-	576	uc001btp.1	4008	ENSG00000121753	ADGRB2	adhesion G protein-coupled receptor B2
chr1	32202960	32203008	49	*	MACS_peak_1265	20	Promoter (<=1kb)	1	32192718	32202324	9607	-	576	uc010ogn.2	-636	ENSG00000121753	ADGRB2	adhesion G protein-coupled receptor B2
chr1	32226203	32226286	84	*	MACS_peak_1266	33	Promoter (1-2kb)	1	32224261	32224336	76	-	100423028	uc021okr.1	-1867	ENSG00000266580	MIR4254	microRNA 4254
chr1	32278895	32278961	67	*	MACS_peak_1267	30	Promoter (2-3kb)	1	32256025	32281580	25556	-	90853	uc001bts.1	2619	ENSG00000134668	SPOCD1	SPOC domain containing 1
chr1	32316305	32316382	78	*	MACS_peak_1268	29	Distal Intergenic	1	32256031	32281580	25550	-	90853	uc001btv.3	-34725	ENSG00000134668	SPOCD1	SPOC domain containing 1
chr1	32371129	32371240	112	*	MACS_peak_1269	20	Downstream (<1kb)	1	32372022	32385259	13238	-	8073	uc001btx.2	14019	ENSG00000184007	PTP4A2	protein tyrosine phosphatase type IVA, member 2
chr1	32386363	32386413	51	*	MACS_peak_1270	69	Promoter (1-2kb)	1	32372022	32385259	13238	-	8073	uc010ogs.2	-1104	ENSG00000184007	PTP4A2	protein tyrosine phosphatase type IVA, member 2
chr1	32410313	32410361	49	*	MACS_peak_1271	29	Distal Intergenic	1	32372022	32403988	31967	-	8073	uc001bty.2	-6325	ENSG00000184007	PTP4A2	protein tyrosine phosphatase type IVA, member 2
chr1	32445257	32445305	49	*	MACS_peak_1272	39	Distal Intergenic	1	32479295	32509482	30188	+	10657	uc001bua.2	-33990	ENSG00000121774	KHDRBS1	KH RNA binding domain containing, signal transduction associated 1
chr1	32475039	32475091	53	*	MACS_peak_1273	60	Promoter (4-5kb)	1	32479295	32509482	30188	+	10657	uc001bua.2	-4204	ENSG00000121774	KHDRBS1	KH RNA binding domain containing, signal transduction associated 1
chr1	32513031	32513123	93	*	MACS_peak_1274	20	Intron (uc001buc.2/10657, intron 10 of 10)	1	32538503	32566163	27661	+	55116	uc010ogt.1	-25380	ENSG00000121775	TMEM39B	transmembrane protein 39B
chr1	32559525	32559609	85	*	MACS_peak_1275	30	Intron (uc010ogt.1/55116, intron 5 of 6)	1	32573644	32642168	68525	+	23633	uc001bug.3	-14035	ENSG00000025800	KPNA6	karyopherin subunit alpha 6
chr1	32770378	32770431	54	*	MACS_peak_1276	40	Intron (uc010ohd.1/3065, intron 2 of 5)	1	32757993	32799224	41232	+	3065	uc010ohf.1	12385	ENSG00000116478	HDAC1	histone deacetylase 1
chr1	32774189	32774253	65	*	MACS_peak_1277	40	Intron (uc010ohd.1/3065, intron 2 of 5)	1	32757993	32799224	41232	+	3065	uc010ohf.1	16196	ENSG00000116478	HDAC1	histone deacetylase 1
chr1	32814242	32814290	49	*	MACS_peak_1278	31	Distal Intergenic	1	32799430	32801840	2411	-	65108	uc031plp.1	-12402	ENSG00000175130	MARCKSL1	MARCKS like 1
chr1	32846555	32846605	51	*	MACS_peak_1279	40	Intron (uc001bvg.4/55108, intron 5 of 11)	1	32830705	32860062	29358	-	55108	uc001bvg.4	13457	ENSG00000160058	BSDC1	BSD domain containing 1
chr1	32846718	32846808	91	*	MACS_peak_1280	20	Intron (uc001bvg.4/55108, intron 5 of 11)	1	32830705	32860062	29358	-	55108	uc001bvg.4	13254	ENSG00000160058	BSDC1	BSD domain containing 1
chr1	32849751	32849827	77	*	MACS_peak_1281	24	Intron (uc001bvg.4/55108, intron 3 of 11)	1	32830705	32860062	29358	-	55108	uc001bvg.4	10235	ENSG00000160058	BSDC1	BSD domain containing 1
chr1	32937071	32937120	50	*	MACS_peak_1282	40	Exon (uc001bvl.4/728116, exon 2 of 4)	1	32930658	32953459	22802	+	728116	uc001bvl.4	6413	ENSG00000273274	ZBTB8B	zinc finger and BTB domain containing 8B
chr1	33017715	33017772	58	*	MACS_peak_1283	30	Intron (uc001bvk.3/653121, intron 6 of 9)	1	33004772	33071542	66771	+	653121	uc001bvn.3	12943	ENSG00000160062	ZBTB8A	zinc finger and BTB domain containing 8A
chr1	33031679	33031727	49	*	MACS_peak_1284	40	Intron (uc001bvk.3/653121, intron 7 of 9)	1	33004772	33071542	66771	+	653121	uc001bvn.3	26907	ENSG00000160062	ZBTB8A	zinc finger and BTB domain containing 8A
chr1	33077293	33077369	77	*	MACS_peak_1285	29	Intron (uc001bvo.1/339487, intron 1 of 1)	1	33065773	33116185	50413	-	339487	uc001bvo.1	38816	ENSG00000176261	ZBTB8OS	zinc finger and BTB domain containing 8 opposite strand
chr1	33141269	33141317	49	*	MACS_peak_1286	20	Intron (uc001bvr.3/5928, intron 11 of 11)	1	33116959	33151812	34854	+	5928	uc010ohk.2	24310	ENSG00000162521	RBBP4	RB binding protein 4, chromatin remodeling factor
chr1	33157656	33157725	70	*	MACS_peak_1287	46	Intron (uc001bvt.2/81493, intron 2 of 4)	1	33145507	33168361	22855	-	81493	uc001bvt.2	10636	ENSG00000162520	SYNC	syncoilin, intermediate filament protein
chr1	33167191	33167268	78	*	MACS_peak_1288	31	Promoter (1-2kb)	1	33145507	33168361	22855	-	81493	uc001bvt.2	1093	ENSG00000162520	SYNC	syncoilin, intermediate filament protein
chr1	33257312	33257360	49	*	MACS_peak_1289	30	Intron (uc001bvy.1/8565, intron 5 of 12)	1	33240840	33249356	8517	-	8565	uc001bvx.1	-7956	ENSG00000134684	YARS	tyrosyl-tRNA synthetase
chr1	33343785	33343833	49	*	MACS_peak_1290	20	Distal Intergenic	1	33327869	33338082	10214	-	252995	uc001bwg.3	-5703	ENSG00000160097	FNDC5	fibronectin type III domain containing 5
chr1	33359400	33359455	56	*	MACS_peak_1291	30	Exon (uc001bwh.3/3208, exon 4 of 4)	1	33352098	33360247	8150	+	3208	uc001bwh.3	7302	ENSG00000121905	HPCA	hippocalcin
chr1	33378832	33378900	69	*	MACS_peak_1292	30	Distal Intergenic	1	33360196	33366953	6758	-	113452	uc001bwk.1	-11879	ENSG00000121900	TMEM54	transmembrane protein 54
chr1	33476362	33476453	92	*	MACS_peak_1293	24	3' UTR	1	33473541	33502512	28972	-	204	uc001bwo.2	26059	ENSG00000004455	AK2	adenylate kinase 2
chr1	33546843	33546955	113	*	MACS_peak_1294	26	Promoter (<=1kb)	1	33546749	33585995	39247	+	113451	uc001bwv.3	94	ENSG00000142920	AZIN2	antizyme inhibitor 2
chr1	33609812	33609891	80	*	MACS_peak_1295	40	Downstream (1-2kb)	1	33611003	33647671	36669	-	55223	uc001bxb.3	37780	ENSG00000116525	TRIM62	tripartite motif containing 62
chr1	33732594	33732642	49	*	MACS_peak_1296	23	Intron (uc001bxc.1/149076, intron 1 of 8)	1	33722174	33766320	44147	+	149076	uc001bxc.1	10420	ENSG00000160094	ZNF362	zinc finger protein 362
chr1	33765560	33765608	49	*	MACS_peak_1297	27	3' UTR	1	33772367	33786699	14333	-	127550	uc031plq.1	21091	ENSG00000184389	A3GALT2	alpha 1,3-galactosyltransferase 2
chr1	33776609	33776671	63	*	MACS_peak_1298	52	Intron (uc031plq.1/127550, intron 4 of 4)	1	33772367	33786699	14333	-	127550	uc031plq.1	10028	ENSG00000184389	A3GALT2	alpha 1,3-galactosyltransferase 2
chr1	33780347	33780395	49	*	MACS_peak_1299	40	Intron (uc031plq.1/127550, intron 1 of 4)	1	33772367	33786699	14333	-	127550	uc031plq.1	6304	ENSG00000184389	A3GALT2	alpha 1,3-galactosyltransferase 2
chr1	33801431	33801499	69	*	MACS_peak_1300	36	Promoter (3-4kb)	1	33797994	33798093	100	-	100500853	uc021okw.1	-3338	ENSG00000284154	MIR3605	microRNA 3605
chr1	33816211	33816289	79	*	MACS_peak_1301	63	Promoter (<=1kb)	1	33789224	33815499	26276	-	1912	uc001bxf.1	-712	ENSG00000134686	PHC2	polyhomeotic homolog 2
chr1	33884529	33884577	49	*	MACS_peak_1302	32	Intron (uc009vuh.1/1912, intron 1 of 14)	1	33789224	33896216	106993	-	1912	uc009vuh.1	11639	ENSG00000134686	PHC2	polyhomeotic homolog 2
chr1	34082490	34082574	85	*	MACS_peak_1303	20	Exon (uc001bxm.1/114784, exon 39 of 71)	1	34057407	34175104	117698	-	114784	uc001bxo.1	92530	ENSG00000121904	CSMD2	CUB and Sushi multiple domains 2
chr1	34090470	34090518	49	*	MACS_peak_1304	48	Intron (uc001bxm.1/114784, intron 34 of 70)	1	34057407	34175104	117698	-	114784	uc001bxo.1	84586	ENSG00000121904	CSMD2	CUB and Sushi multiple domains 2
chr1	34098980	34099028	49	*	MACS_peak_1305	20	Exon (uc001bxm.1/114784, exon 32 of 71)	1	34057407	34175104	117698	-	114784	uc001bxo.1	76076	ENSG00000121904	CSMD2	CUB and Sushi multiple domains 2
chr1	34099904	34099952	49	*	MACS_peak_1306	20	Intron (uc001bxm.1/114784, intron 31 of 70)	1	34057407	34175104	117698	-	114784	uc001bxo.1	75152	ENSG00000121904	CSMD2	CUB and Sushi multiple domains 2
chr1	34101880	34101928	49	*	MACS_peak_1307	30	Intron (uc001bxm.1/114784, intron 30 of 70)	1	34057407	34175104	117698	-	114784	uc001bxo.1	73176	ENSG00000121904	CSMD2	CUB and Sushi multiple domains 2
chr1	34120639	34120687	49	*	MACS_peak_1308	32	Intron (uc001bxm.1/114784, intron 27 of 70)	1	34057407	34175104	117698	-	114784	uc001bxo.1	54417	ENSG00000121904	CSMD2	CUB and Sushi multiple domains 2
chr1	34154164	34154249	86	*	MACS_peak_1309	20	Intron (uc001bxm.1/114784, intron 25 of 70)	1	34057407	34175104	117698	-	114784	uc001bxo.1	20855	ENSG00000121904	CSMD2	CUB and Sushi multiple domains 2
chr1	34200235	34200283	49	*	MACS_peak_1310	20	Intron (uc001bxm.1/114784, intron 15 of 70)	1	34057407	34175104	117698	-	114784	uc001bxo.1	-25131	ENSG00000121904	CSMD2	CUB and Sushi multiple domains 2
chr1	34242672	34242734	63	*	MACS_peak_1311	30	Intron (uc001bxm.1/114784, intron 12 of 70)	1	34057407	34175104	117698	-	114784	uc001bxo.1	-67568	ENSG00000121904	CSMD2	CUB and Sushi multiple domains 2
chr1	34249581	34249629	49	*	MACS_peak_1312	30	Intron (uc001bxm.1/114784, intron 12 of 70)	1	34057407	34175104	117698	-	114784	uc001bxo.1	-74477	ENSG00000121904	CSMD2	CUB and Sushi multiple domains 2
chr1	34312462	34312510	49	*	MACS_peak_1313	20	Exon (uc001bxm.1/114784, exon 6 of 71)	1	34326076	34330392	4317	+	127540	uc001bxp.3	-13566	ENSG00000176256	HMGB4	high mobility group box 4
chr1	34388378	34388476	99	*	MACS_peak_1314	30	Intron (uc001bxm.1/114784, intron 4 of 70)	1	34334557	34351059	16503	+	402779	uc001bxr.3	53821	ENSG00000231163	CSMD2-AS1	CSMD2 antisense RNA 1
chr1	34547916	34547964	49	*	MACS_peak_1315	20	Intron (uc001bxm.1/114784, intron 2 of 70)	1	33979609	34630875	651267	-	114784	uc001bxm.1	82911	ENSG00000121904	CSMD2	CUB and Sushi multiple domains 2
chr1	34611248	34611311	64	*	MACS_peak_1316	30	Intron (uc001bxm.1/114784, intron 1 of 70)	1	33979609	34630875	651267	-	114784	uc001bxm.1	19564	ENSG00000121904	CSMD2	CUB and Sushi multiple domains 2
chr1	34618671	34618786	116	*	MACS_peak_1317	30	Intron (uc001bxm.1/114784, intron 1 of 70)	1	33979609	34630875	651267	-	114784	uc001bxm.1	12089	ENSG00000121904	CSMD2	CUB and Sushi multiple domains 2
chr1	34665440	34665488	49	*	MACS_peak_1318	30	Intron (uc001bxs.4/84970, intron 2 of 6)	1	34642553	34684731	42179	+	84970	uc001bxt.3	22887	ENSG00000142698	C1orf94	chromosome 1 open reading frame 94
chr1	34666217	34666265	49	*	MACS_peak_1319	30	Intron (uc001bxs.4/84970, intron 2 of 6)	1	34642553	34684731	42179	+	84970	uc001bxt.3	23664	ENSG00000142698	C1orf94	chromosome 1 open reading frame 94
chr1	34675194	34675247	54	*	MACS_peak_1320	30	Intron (uc001bxs.4/84970, intron 5 of 6)	1	34642553	34684731	42179	+	84970	uc001bxt.3	32641	ENSG00000142698	C1orf94	chromosome 1 open reading frame 94
chr1	34676527	34676575	49	*	MACS_peak_1321	30	Intron (uc001bxs.4/84970, intron 5 of 6)	1	34642553	34684731	42179	+	84970	uc001bxt.3	33974	ENSG00000142698	C1orf94	chromosome 1 open reading frame 94
chr1	34701425	34701473	49	*	MACS_peak_1322	30	Distal Intergenic	1	34642553	34684731	42179	+	84970	uc001bxt.3	58872	ENSG00000142698	C1orf94	chromosome 1 open reading frame 94
chr1	34749733	34749781	49	*	MACS_peak_1323	51	Distal Intergenic	1	34642553	34684731	42179	+	84970	uc001bxt.3	107180	ENSG00000142698	C1orf94	chromosome 1 open reading frame 94
chr1	35101573	35101621	49	*	MACS_peak_1324	20	Distal Intergenic	1	35220648	35224113	3466	+	2709	uc001bxu.4	-119027	ENSG00000189280	GJB5	gap junction protein beta 5
chr1	35246351	35246405	55	*	MACS_peak_1325	40	Promoter (<=1kb)	1	35246790	35251967	5178	+	2707	uc001bxx.3	-385	ENSG00000188910	GJB3	gap junction protein beta 3
chr1	35300174	35300222	49	*	MACS_peak_1326	30	Distal Intergenic	1	35315963	35324646	8684	-	113444	uc021olc.1	24424	ENSG00000163866	SMIM12	small integral membrane protein 12
chr1	35301260	35301317	58	*	MACS_peak_1327	30	Distal Intergenic	1	35315963	35324646	8684	-	113444	uc021olc.1	23329	ENSG00000163866	SMIM12	small integral membrane protein 12
chr1	35391049	35391097	49	*	MACS_peak_1328	30	Distal Intergenic	1	35331037	35370984	39948	-	58512	uc001byc.3	-20065	ENSG00000116544	DLGAP3	DLG associated protein 3
chr1	35414547	35414595	49	*	MACS_peak_1329	20	Distal Intergenic	1	35441300	35444307	3008	-	653160	uc021olf.1	29712	ENSG00000241014	LOC653160	uncharacterized LOC653160
chr1	35424201	35424249	49	*	MACS_peak_1330	40	Distal Intergenic	1	35441300	35444307	3008	-	653160	uc021olf.1	20058	ENSG00000241014	LOC653160	uncharacterized LOC653160
chr1	35476375	35476458	84	*	MACS_peak_1331	30	Exon (uc001byf.1/9204, exon 9 of 16)	1	35451766	35469606	17841	-	9204	uc021olg.1	-6769	ENSG00000163867	ZMYM6	zinc finger MYM-type containing 6
chr1	35509006	35509097	92	*	MACS_peak_1332	30	Distal Intergenic	1	35482851	35497569	14719	-	9204	uc001byk.2	-11437	ENSG00000163867	ZMYM6	zinc finger MYM-type containing 6
chr1	35549447	35549495	49	*	MACS_peak_1333	30	Promoter (4-5kb)	1	35544972	35581455	36484	+	79830	uc010ohu.2	4475	ENSG00000197056	ZMYM1	zinc finger MYM-type containing 1
chr1	35549690	35549758	69	*	MACS_peak_1334	30	Promoter (4-5kb)	1	35544972	35581455	36484	+	79830	uc010ohu.2	4718	ENSG00000197056	ZMYM1	zinc finger MYM-type containing 1
chr1	35587008	35587070	63	*	MACS_peak_1335	40	Distal Intergenic	1	35544972	35581455	36484	+	79830	uc010ohu.2	42036	ENSG00000197056	ZMYM1	zinc finger MYM-type containing 1
chr1	35696076	35696124	49	*	MACS_peak_1336	30	Distal Intergenic	1	35649201	35658743	9543	-	6421	uc001bys.3	-37333	ENSG00000116560	SFPQ	splicing factor proline and glutamine rich
chr1	35697444	35697525	82	*	MACS_peak_1337	40	Distal Intergenic	1	35734568	35887545	152978	+	9202	uc001byt.3	-37043	ENSG00000146463	ZMYM4	zinc finger MYM-type containing 4
chr1	35701818	35701896	79	*	MACS_peak_1338	20	Distal Intergenic	1	35734568	35887545	152978	+	9202	uc001byt.3	-32672	ENSG00000146463	ZMYM4	zinc finger MYM-type containing 4
chr1	35730340	35730388	49	*	MACS_peak_1339	20	Promoter (4-5kb)	1	35734568	35887545	152978	+	9202	uc001byt.3	-4180	ENSG00000146463	ZMYM4	zinc finger MYM-type containing 4
chr1	36007112	36007160	49	*	MACS_peak_1340	34	Intron (uc001byx.3/79932, intron 2 of 20)	1	35932209	36023003	90795	-	79932	uc010ohx.1	15843	ENSG00000142687	KIAA0319L	KIAA0319 like
chr1	36040744	36040814	71	*	MACS_peak_1341	20	Promoter (1-2kb)	1	36038971	36060927	21957	+	339488	uc010ohy.2	1773	ENSG00000116819	TFAP2E	transcription factor AP-2 epsilon
chr1	36040981	36041029	49	*	MACS_peak_1342	30	Promoter (2-3kb)	1	36038971	36060927	21957	+	339488	uc010ohy.2	2010	ENSG00000116819	TFAP2E	transcription factor AP-2 epsilon
chr1	36041891	36042015	125	*	MACS_peak_1343	40	Promoter (2-3kb)	1	36038971	36060927	21957	+	339488	uc010ohy.2	2920	ENSG00000116819	TFAP2E	transcription factor AP-2 epsilon
chr1	36086920	36087001	82	*	MACS_peak_1344	30	Intron (uc001bzd.2/5690, intron 3 of 6)	1	36065143	36097138	31996	-	5690	uc021olh.1	10137	ENSG00000126067	PSMB2	proteasome subunit beta 2
chr1	36416704	36416758	55	*	MACS_peak_1345	40	Intron (uc001bzn.1/192669, intron 3 of 6)	1	36396683	36522063	125381	+	192669	uc001bzq.3	20021	ENSG00000126070	AGO3	argonaute 3, RISC catalytic component
chr1	36464719	36464811	93	*	MACS_peak_1346	30	Intron (uc001bzp.3/192669, intron 5 of 18)	1	36396683	36522063	125381	+	192669	uc001bzq.3	68036	ENSG00000126070	AGO3	argonaute 3, RISC catalytic component
chr1	36480119	36480231	113	*	MACS_peak_1347	29	Intron (uc001bzp.3/192669, intron 11 of 18)	1	36549676	36553876	4201	+	27285	uc001bzr.3	-69445	ENSG00000092850	TEKT2	tektin 2
chr1	36483890	36483938	49	*	MACS_peak_1348	30	Intron (uc001bzp.3/192669, intron 11 of 18)	1	36549676	36553876	4201	+	27285	uc001bzr.3	-65738	ENSG00000092850	TEKT2	tektin 2
chr1	36484248	36484345	98	*	MACS_peak_1349	40	Intron (uc001bzp.3/192669, intron 11 of 18)	1	36549676	36553876	4201	+	27285	uc001bzr.3	-65331	ENSG00000092850	TEKT2	tektin 2
chr1	36522575	36522657	83	*	MACS_peak_1350	28	Distal Intergenic	1	36549676	36553876	4201	+	27285	uc001bzr.3	-27019	ENSG00000092850	TEKT2	tektin 2
chr1	36549839	36549887	49	*	MACS_peak_1351	60	Promoter (<=1kb)	1	36549945	36553876	3932	+	27285	uc001bzs.3	-58	ENSG00000092850	TEKT2	tektin 2
chr1	36590962	36591010	49	*	MACS_peak_1352	36	Distal Intergenic	1	36602170	36615115	12946	-	27095	uc001bzx.4	24105	ENSG00000054116	TRAPPC3	trafficking protein particle complex 3
chr1	36593099	36593155	57	*	MACS_peak_1353	42	Distal Intergenic	1	36602170	36615115	12946	-	27095	uc001bzx.4	21960	ENSG00000054116	TRAPPC3	trafficking protein particle complex 3
chr1	36696068	36696138	71	*	MACS_peak_1354	30	Intron (uc001cae.4/9967, intron 1 of 11)	1	36690017	36770957	80941	+	9967	uc001caf.4	6051	ENSG00000054118	THRAP3	thyroid hormone receptor associated protein 3
chr1	36755094	36755150	57	*	MACS_peak_1355	32	Exon (uc001cae.4/9967, exon 5 of 12)	1	36771994	36787379	15386	+	79729	uc010oia.1	-16844	ENSG00000214193	SH3D21	SH3 domain containing 21
chr1	36806431	36806479	49	*	MACS_peak_1356	35	3' UTR	1	36787632	36789755	2124	-	55194	uc001caj.1	-16676	ENSG00000142694	EVA1B	eva-1 homolog B
chr1	36830824	36830872	49	*	MACS_peak_1357	37	Promoter (3-4kb)	1	36805231	36826941	21711	-	83931	uc001can.1	-3883	ENSG00000196182	STK40	serine/threonine kinase 40
chr1	36866989	36867070	82	*	MACS_peak_1358	38	Promoter (3-4kb)	1	36859031	36863493	4463	-	84967	uc001cao.1	-3496	ENSG00000181817	LSM10	LSM10, U7 small nuclear RNA associated
chr1	36867534	36867591	58	*	MACS_peak_1359	63	Promoter (4-5kb)	1	36859031	36863493	4463	-	84967	uc001cao.1	-4041	ENSG00000181817	LSM10	LSM10, U7 small nuclear RNA associated
chr1	36867729	36867777	49	*	MACS_peak_1360	30	Promoter (4-5kb)	1	36859031	36863493	4463	-	84967	uc001cao.1	-4236	ENSG00000181817	LSM10	LSM10, U7 small nuclear RNA associated
chr1	36879309	36879357	49	*	MACS_peak_1361	20	Distal Intergenic	1	36859031	36863493	4463	-	84967	uc001cao.1	-15816	ENSG00000181817	LSM10	LSM10, U7 small nuclear RNA associated
chr1	36924516	36924588	73	*	MACS_peak_1362	30	Intron (uc001cas.2/64960, intron 5 of 7)	1	36921362	36930040	8679	-	64960	uc001cas.2	5452	ENSG00000116898	MRPS15	mitochondrial ribosomal protein S15
chr1	36932063	36932117	55	*	MACS_peak_1363	21	Promoter (2-3kb)	1	36921362	36930040	8679	-	64960	uc001cas.2	-2023	ENSG00000116898	MRPS15	mitochondrial ribosomal protein S15
chr1	36988464	36988512	49	*	MACS_peak_1364	30	Distal Intergenic	1	36931644	36948915	17272	-	1441	uc001cax.2	-39549	ENSG00000119535	CSF3R	colony stimulating factor 3 receptor
chr1	37013617	37013701	85	*	MACS_peak_1365	30	Distal Intergenic	1	36931644	36948915	17272	-	1441	uc001cax.2	-64702	ENSG00000119535	CSF3R	colony stimulating factor 3 receptor
chr1	37019045	37019100	56	*	MACS_peak_1366	30	Distal Intergenic	1	36931644	36948915	17272	-	1441	uc001cax.2	-70130	ENSG00000119535	CSF3R	colony stimulating factor 3 receptor
chr1	37024151	37024280	130	*	MACS_peak_1367	20	Distal Intergenic	1	36931644	36948915	17272	-	1441	uc001cax.2	-75236	ENSG00000119535	CSF3R	colony stimulating factor 3 receptor
chr1	37036996	37037099	104	*	MACS_peak_1368	34	Distal Intergenic	1	36931644	36948915	17272	-	1441	uc001cax.2	-88081	ENSG00000119535	CSF3R	colony stimulating factor 3 receptor
chr1	37104663	37104767	105	*	MACS_peak_1369	48	Distal Intergenic	1	36931644	36948915	17272	-	1441	uc001cax.2	-155748	ENSG00000119535	CSF3R	colony stimulating factor 3 receptor
chr1	37108563	37108611	49	*	MACS_peak_1370	30	Distal Intergenic	1	36931644	36948915	17272	-	1441	uc001cax.2	-159648	ENSG00000119535	CSF3R	colony stimulating factor 3 receptor
chr1	37123977	37124061	85	*	MACS_peak_1371	20	Distal Intergenic	1	36931644	36948915	17272	-	1441	uc001cax.2	-175062	ENSG00000119535	CSF3R	colony stimulating factor 3 receptor
chr1	37170505	37170553	49	*	MACS_peak_1372	30	Distal Intergenic	1	36931644	36948915	17272	-	1441	uc001cax.2	-221590	ENSG00000119535	CSF3R	colony stimulating factor 3 receptor
chr1	37205085	37205133	49	*	MACS_peak_1373	20	Distal Intergenic	1	36931644	36948915	17272	-	1441	uc001cax.2	-256170	ENSG00000119535	CSF3R	colony stimulating factor 3 receptor
chr1	37253075	37253123	49	*	MACS_peak_1374	30	Distal Intergenic	1	37261128	37499844	238717	-	2899	uc001caz.2	246721	ENSG00000163873	GRIK3	glutamate ionotropic receptor kainate type subunit 3
chr1	37287820	37287868	49	*	MACS_peak_1375	30	Intron (uc001caz.2/2899, intron 11 of 15)	1	37261128	37499844	238717	-	2899	uc001caz.2	211976	ENSG00000163873	GRIK3	glutamate ionotropic receptor kainate type subunit 3
chr1	37290097	37290145	49	*	MACS_peak_1376	20	Intron (uc001caz.2/2899, intron 11 of 15)	1	37261128	37499844	238717	-	2899	uc001caz.2	209699	ENSG00000163873	GRIK3	glutamate ionotropic receptor kainate type subunit 3
chr1	37291258	37291306	49	*	MACS_peak_1377	30	Exon (uc001caz.2/2899, exon 11 of 16)	1	37261128	37499844	238717	-	2899	uc001caz.2	208538	ENSG00000163873	GRIK3	glutamate ionotropic receptor kainate type subunit 3
chr1	37291879	37291943	65	*	MACS_peak_1378	30	Intron (uc001caz.2/2899, intron 10 of 15)	1	37261128	37499844	238717	-	2899	uc001caz.2	207901	ENSG00000163873	GRIK3	glutamate ionotropic receptor kainate type subunit 3
chr1	37337026	37337074	49	*	MACS_peak_1379	30	Intron (uc001caz.2/2899, intron 4 of 15)	1	37261128	37499844	238717	-	2899	uc001caz.2	162770	ENSG00000163873	GRIK3	glutamate ionotropic receptor kainate type subunit 3
chr1	37357740	37357834	95	*	MACS_peak_1380	40	Intron (uc001caz.2/2899, intron 1 of 15)	1	37261128	37499844	238717	-	2899	uc001caz.2	142010	ENSG00000163873	GRIK3	glutamate ionotropic receptor kainate type subunit 3
chr1	37377836	37377891	56	*	MACS_peak_1381	30	Intron (uc001caz.2/2899, intron 1 of 15)	1	37261128	37499844	238717	-	2899	uc001caz.2	121953	ENSG00000163873	GRIK3	glutamate ionotropic receptor kainate type subunit 3
chr1	37407024	37407072	49	*	MACS_peak_1382	20	Intron (uc001caz.2/2899, intron 1 of 15)	1	37261128	37499844	238717	-	2899	uc001caz.2	92772	ENSG00000163873	GRIK3	glutamate ionotropic receptor kainate type subunit 3
chr1	37434248	37434303	56	*	MACS_peak_1383	40	Intron (uc001caz.2/2899, intron 1 of 15)	1	37261128	37499844	238717	-	2899	uc001caz.2	65541	ENSG00000163873	GRIK3	glutamate ionotropic receptor kainate type subunit 3
chr1	37481386	37481441	56	*	MACS_peak_1384	30	Intron (uc001caz.2/2899, intron 1 of 15)	1	37261128	37499844	238717	-	2899	uc001caz.2	18403	ENSG00000163873	GRIK3	glutamate ionotropic receptor kainate type subunit 3
chr1	37482696	37482759	64	*	MACS_peak_1385	20	Intron (uc001caz.2/2899, intron 1 of 15)	1	37261128	37499844	238717	-	2899	uc001caz.2	17085	ENSG00000163873	GRIK3	glutamate ionotropic receptor kainate type subunit 3
chr1	37486624	37486672	49	*	MACS_peak_1386	30	Intron (uc001caz.2/2899, intron 1 of 15)	1	37261128	37499844	238717	-	2899	uc001caz.2	13172	ENSG00000163873	GRIK3	glutamate ionotropic receptor kainate type subunit 3
chr1	37498500	37498548	49	*	MACS_peak_1387	40	Promoter (1-2kb)	1	37261128	37499844	238717	-	2899	uc001caz.2	1296	ENSG00000163873	GRIK3	glutamate ionotropic receptor kainate type subunit 3
chr1	37535735	37535783	49	*	MACS_peak_1388	30	Distal Intergenic	1	37270219	37499844	229626	-	2899	uc001cba.1	-35891	ENSG00000163873	GRIK3	glutamate ionotropic receptor kainate type subunit 3
chr1	37581963	37582011	49	*	MACS_peak_1389	20	Distal Intergenic	1	37627164	37627235	72	+	100422898	uc021oll.1	-45153	ENSG00000264698	MIR4255	microRNA 4255
chr1	37586259	37586307	49	*	MACS_peak_1390	30	Distal Intergenic	1	37627164	37627235	72	+	100422898	uc021oll.1	-40857	ENSG00000264698	MIR4255	microRNA 4255
chr1	37618851	37618911	61	*	MACS_peak_1391	30	Distal Intergenic	1	37627164	37627235	72	+	100422898	uc021oll.1	-8253	ENSG00000264698	MIR4255	microRNA 4255
chr1	37632621	37632669	49	*	MACS_peak_1392	20	Distal Intergenic	1	37627164	37627235	72	+	100422898	uc021oll.1	5457	ENSG00000264698	MIR4255	microRNA 4255
chr1	37677880	37677928	49	*	MACS_peak_1393	30	Distal Intergenic	1	37627164	37627235	72	+	100422898	uc021oll.1	50716	ENSG00000264698	MIR4255	microRNA 4255
chr1	37713285	37713333	49	*	MACS_peak_1394	40	Distal Intergenic	1	37627164	37627235	72	+	100422898	uc021oll.1	86121	ENSG00000264698	MIR4255	microRNA 4255
chr1	37745217	37745288	72	*	MACS_peak_1395	20	Distal Intergenic	1	37627164	37627235	72	+	100422898	uc021oll.1	118053	ENSG00000264698	MIR4255	microRNA 4255
chr1	37783595	37783643	49	*	MACS_peak_1396	30	Distal Intergenic	1	37920480	37940044	19565	-	728431	uc021olm.1	156401	ENSG00000233621	LINC01137	long intergenic non-protein coding RNA 1137
chr1	37790666	37790714	49	*	MACS_peak_1397	20	Distal Intergenic	1	37920480	37940044	19565	-	728431	uc021olm.1	149330	ENSG00000233621	LINC01137	long intergenic non-protein coding RNA 1137
chr1	37799981	37800039	59	*	MACS_peak_1398	40	Distal Intergenic	1	37920480	37940044	19565	-	728431	uc021olm.1	140005	ENSG00000233621	LINC01137	long intergenic non-protein coding RNA 1137
chr1	37809707	37809786	80	*	MACS_peak_1399	30	Distal Intergenic	1	37920480	37940044	19565	-	728431	uc021olm.1	130258	ENSG00000233621	LINC01137	long intergenic non-protein coding RNA 1137
chr1	37823262	37823328	67	*	MACS_peak_1400	30	Distal Intergenic	1	37920480	37940044	19565	-	728431	uc021olm.1	116716	ENSG00000233621	LINC01137	long intergenic non-protein coding RNA 1137
chr1	37823937	37823985	49	*	MACS_peak_1401	20	Distal Intergenic	1	37920480	37940044	19565	-	728431	uc021olm.1	116059	ENSG00000233621	LINC01137	long intergenic non-protein coding RNA 1137
chr1	37862707	37862755	49	*	MACS_peak_1402	20	Distal Intergenic	1	37920480	37940044	19565	-	728431	uc021olm.1	77289	ENSG00000233621	LINC01137	long intergenic non-protein coding RNA 1137
chr1	37876623	37876698	76	*	MACS_peak_1403	40	Distal Intergenic	1	37920480	37940044	19565	-	728431	uc021olm.1	63346	ENSG00000233621	LINC01137	long intergenic non-protein coding RNA 1137
chr1	37876903	37876951	49	*	MACS_peak_1404	30	Distal Intergenic	1	37920480	37940044	19565	-	728431	uc021olm.1	63093	ENSG00000233621	LINC01137	long intergenic non-protein coding RNA 1137
chr1	37898438	37898521	84	*	MACS_peak_1405	20	Distal Intergenic	1	37920480	37940044	19565	-	728431	uc021olm.1	41523	ENSG00000233621	LINC01137	long intergenic non-protein coding RNA 1137
chr1	37924723	37924804	82	*	MACS_peak_1406	40	Intron (uc021olm.1/728431, intron 1 of 2)	1	37920480	37940044	19565	-	728431	uc021olm.1	15240	ENSG00000233621	LINC01137	long intergenic non-protein coding RNA 1137
chr1	37984185	37984246	62	*	MACS_peak_1407	30	Promoter (3-4kb)	1	37955561	37980420	24860	-	64769	uc031plz.1	-3765	ENSG00000163875	MEAF6	MYST/Esa1 associated factor 6
chr1	38037677	38037725	49	*	MACS_peak_1408	48	Intron (uc001cbk.3/29889, intron 12 of 15)	1	38022520	38032458	9939	+	7802	uc010oie.3	15157	ENSG00000163879	DNALI1	dynein axonemal light intermediate chain 1
chr1	38061061	38061109	49	*	MACS_peak_1409	44	Promoter (<=1kb)	1	38032413	38061586	29174	-	29889	uc001cbk.3	477	ENSG00000134697	GNL2	G protein nucleolar 2
chr1	38079981	38080029	49	*	MACS_peak_1410	41	Exon (uc001cbl.2/284654, exon 6 of 9)	1	38049176	38061586	12411	-	29889	uc009vve.2	-18395	ENSG00000134697	GNL2	G protein nucleolar 2
chr1	38111878	38111926	49	*	MACS_peak_1411	38	Distal Intergenic	1	38076951	38100595	23645	-	284654	uc009vvg.2	-11283	ENSG00000169218	RSPO1	R-spondin 1
chr1	38115995	38116104	110	*	MACS_peak_1412	32	Distal Intergenic	1	38076951	38100595	23645	-	284654	uc009vvg.2	-15400	ENSG00000169218	RSPO1	R-spondin 1
chr1	38117337	38117385	49	*	MACS_peak_1413	40	Distal Intergenic	1	38076951	38100595	23645	-	284654	uc009vvg.2	-16742	ENSG00000169218	RSPO1	R-spondin 1
chr1	38134330	38134378	49	*	MACS_peak_1414	30	Distal Intergenic	1	38147242	38149148	1907	-	54955	uc001cbn.3	14770	ENSG00000116922	C1orf109	chromosome 1 open reading frame 109
chr1	38145967	38146018	52	*	MACS_peak_1415	40	Promoter (3-4kb)	1	38147242	38149148	1907	-	54955	uc001cbn.3	3130	ENSG00000116922	C1orf109	chromosome 1 open reading frame 109
chr1	38180218	38180266	49	*	MACS_peak_1416	26	Intron (uc001cbt.3/284656, intron 8 of 8)	1	38179553	38186226	6674	-	284656	uc001cbt.3	5960	ENSG00000183317	EPHA10	EPH receptor A10
chr1	38248335	38248383	49	*	MACS_peak_1417	27	Distal Intergenic	1	38259774	38267278	7505	+	149175	uc001cbx.2	-11391	ENSG00000185090	MANEAL	mannosidase endo-alpha like
chr1	38261198	38261289	92	*	MACS_peak_1418	32	Promoter (<=1kb)	1	38261160	38267278	6119	+	149175	uc001cbz.2	38	ENSG00000185090	MANEAL	mannosidase endo-alpha like
chr1	38267242	38267290	49	*	MACS_peak_1419	20	3' UTR	1	38261160	38267278	6119	+	149175	uc001cbz.2	6082	ENSG00000185090	MANEAL	mannosidase endo-alpha like
chr1	38495104	38495176	73	*	MACS_peak_1420	28	Distal Intergenic	1	38478384	38490497	12114	+	51118	uc010oil.2	16720	ENSG00000183520	UTP11	UTP11, small subunit processome component
chr1	38549357	38549405	49	*	MACS_peak_1421	29	Distal Intergenic	1	38554903	38555001	99	+	100500801	uc021olo.1	-5498	ENSG00000265596	MIR3659	microRNA 3659
chr1	38583447	38583505	59	*	MACS_peak_1422	50	Distal Intergenic	1	38554903	38555001	99	+	100500801	uc021olo.1	28544	ENSG00000265596	MIR3659	microRNA 3659
chr1	38594894	38594942	49	*	MACS_peak_1423	40	Distal Intergenic	1	38554903	38555001	99	+	100500801	uc021olo.1	39991	ENSG00000265596	MIR3659	microRNA 3659
chr1	38599714	38599809	96	*	MACS_peak_1424	20	Distal Intergenic	1	38554903	38555001	99	+	100500801	uc021olo.1	44811	ENSG00000265596	MIR3659	microRNA 3659
chr1	38669466	38669514	49	*	MACS_peak_1425	30	Distal Intergenic	1	38674706	38680439	5734	-	339442	uc021olp.1	10925	ENSG00000237290	LINC01343	long intergenic non-protein coding RNA 1343
chr1	38674353	38674401	49	*	MACS_peak_1426	52	Downstream (<1kb)	1	38674706	38680439	5734	-	339442	uc021olp.1	6038	ENSG00000237290	LINC01343	long intergenic non-protein coding RNA 1343
chr1	38699064	38699112	49	*	MACS_peak_1427	30	Distal Intergenic	1	38674706	38680439	5734	-	339442	uc021olp.1	-18625	ENSG00000237290	LINC01343	long intergenic non-protein coding RNA 1343
chr1	38992343	38992391	49	*	MACS_peak_1428	20	Distal Intergenic	1	38674706	38680439	5734	-	339442	uc021olp.1	-311904	ENSG00000237290	LINC01343	long intergenic non-protein coding RNA 1343
chr1	38998813	38998861	49	*	MACS_peak_1429	30	Distal Intergenic	1	38674706	38680439	5734	-	339442	uc021olp.1	-318374	ENSG00000237290	LINC01343	long intergenic non-protein coding RNA 1343
chr1	39127466	39127514	49	*	MACS_peak_1430	40	Distal Intergenic	1	39303869	39325495	21627	-	64121	uc001ccq.3	197981	ENSG00000116954	RRAGC	Ras related GTP binding C
chr1	39178963	39179046	84	*	MACS_peak_1431	40	Distal Intergenic	1	39303869	39325495	21627	-	64121	uc001ccq.3	146449	ENSG00000116954	RRAGC	Ras related GTP binding C
chr1	39359428	39359497	70	*	MACS_peak_1432	40	Intron (uc010oin.1/54933, intron 4 of 5)	1	39328162	39347298	19137	-	100527950	uc021olq.1	-12130	NA	GJA9-MYCBP	GJA9-MYCBP readthrough
chr1	39363665	39363771	107	*	MACS_peak_1433	30	Intron (uc010oin.1/54933, intron 3 of 5)	1	39328162	39347298	19137	-	100527950	uc021olq.1	-16367	NA	GJA9-MYCBP	GJA9-MYCBP readthrough
chr1	39457533	39457668	136	*	MACS_peak_1434	92	Promoter (<=1kb)	1	39456916	39471737	14822	+	79647	uc010oiq.2	617	ENSG00000174574	AKIRIN1	akirin 1
chr1	39528263	39528322	60	*	MACS_peak_1435	48	Distal Intergenic	1	39547089	39568889	21801	+	23499	uc010oir.3	-18767	ENSG00000127603	MACF1	microtubule-actin crosslinking factor 1
chr1	39571076	39571130	55	*	MACS_peak_1436	40	Intron (uc001cdc.2/23499, intron 1 of 61)	1	39587985	39901433	313449	+	23499	uc001cda.1	-16855	ENSG00000127603	MACF1	microtubule-actin crosslinking factor 1
chr1	39792160	39792208	49	*	MACS_peak_1437	28	Promoter (4-5kb)	1	39796856	39901433	104578	+	23499	uc031pmd.1	-4648	ENSG00000127603	MACF1	microtubule-actin crosslinking factor 1
chr1	39874875	39874939	65	*	MACS_peak_1438	40	Promoter (<=1kb)	1	39875176	39882154	6979	+	643314	uc009vvt.1	-237	ENSG00000127603	KIAA0754	KIAA0754
chr1	39961210	39961258	49	*	MACS_peak_1439	30	Promoter (3-4kb)	1	39957318	39995541	38224	+	353500	uc001cdi.3	3892	ENSG00000183682	BMP8A	bone morphogenetic protein 8a
chr1	39995842	39995923	82	*	MACS_peak_1440	30	Promoter (4-5kb)	1	39987952	39991357	3406	-	728448	uc001cdj.2	-4485	NA	PPIEL	peptidylprolyl isomerase E like pseudogene
chr1	40045341	40045389	49	*	MACS_peak_1441	30	Promoter (2-3kb)	1	40026485	40042521	16037	-	8761	uc010oiv.1	-2820	ENSG00000090621	PABPC4	poly(A) binding protein cytoplasmic 4
chr1	40067373	40067421	49	*	MACS_peak_1442	30	Distal Intergenic	1	40026485	40042521	16037	-	8761	uc010oiv.1	-24852	ENSG00000090621	PABPC4	poly(A) binding protein cytoplasmic 4
chr1	40069274	40069378	105	*	MACS_peak_1443	30	Distal Intergenic	1	40026485	40042521	16037	-	8761	uc010oiv.1	-26753	ENSG00000090621	PABPC4	poly(A) binding protein cytoplasmic 4
chr1	40073157	40073217	61	*	MACS_peak_1444	52	Distal Intergenic	1	40089103	40098672	9570	-	26508	uc010oiw.2	25455	ENSG00000163909	HEYL	hes related family bHLH transcription factor with YRPW motif-like
chr1	40082288	40082336	49	*	MACS_peak_1445	40	Distal Intergenic	1	40089103	40098672	9570	-	26508	uc010oiw.2	16336	ENSG00000163909	HEYL	hes related family bHLH transcription factor with YRPW motif-like
chr1	40229756	40229814	59	*	MACS_peak_1446	40	Intron (uc001cdz.1/656, intron 4 of 6)	1	40235197	40237020	1824	-	64064	uc001ceb.1	7206	ENSG00000198754	OXCT2	3-oxoacid CoA-transferase 2
chr1	40233346	40233397	52	*	MACS_peak_1447	40	Promoter (3-4kb)	1	40235197	40237020	1824	-	64064	uc001ceb.1	3623	ENSG00000198754	OXCT2	3-oxoacid CoA-transferase 2
chr1	40285289	40285337	49	*	MACS_peak_1448	36	Distal Intergenic	1	40229223	40254533	25311	-	656	uc001cea.1	-30756	ENSG00000116985	BMP8B	bone morphogenetic protein 8b
chr1	40388280	40388370	91	*	MACS_peak_1449	29	Distal Intergenic	1	40365284	40367687	2404	-	4610	uc001cet.2	-20593	ENSG00000116990	MYCL	MYCL proto-oncogene, bHLH transcription factor
chr1	40549550	40549598	49	*	MACS_peak_1450	20	Intron (uc010ojf.1/5538, intron 4 of 6)	1	40538382	40558179	19798	-	5538	uc010ojf.1	8581	ENSG00000131238	PPT1	palmitoyl-protein thioesterase 1
chr1	40576560	40576611	52	*	MACS_peak_1451	40	Distal Intergenic	1	40538382	40563142	24761	-	5538	uc010ojg.1	-13418	ENSG00000131238	PPT1	palmitoyl-protein thioesterase 1
chr1	40593692	40593752	61	*	MACS_peak_1452	52	Distal Intergenic	1	40538382	40563142	24761	-	5538	uc010ojg.1	-30550	ENSG00000131238	PPT1	palmitoyl-protein thioesterase 1
chr1	40627252	40627326	75	*	MACS_peak_1453	24	Promoter (<=1kb)	1	40627041	40706593	79553	+	6018	uc001cfc.4	211	ENSG00000117000	RLF	rearranged L-myc fusion
chr1	40660869	40660917	49	*	MACS_peak_1454	30	Intron (uc001cfc.4/6018, intron 3 of 7)	1	40627041	40706593	79553	+	6018	uc001cfc.4	33828	ENSG00000117000	RLF	rearranged L-myc fusion
chr1	40667008	40667056	49	*	MACS_peak_1455	30	Intron (uc001cfc.4/6018, intron 4 of 7)	1	40696476	40706593	10118	+	6018	uc001cfd.4	-29420	ENSG00000117000	RLF	rearranged L-myc fusion
chr1	40670133	40670206	74	*	MACS_peak_1456	24	Intron (uc001cfc.4/6018, intron 5 of 7)	1	40696476	40706593	10118	+	6018	uc001cfd.4	-26270	ENSG00000117000	RLF	rearranged L-myc fusion
chr1	40697795	40697863	69	*	MACS_peak_1457	30	Promoter (1-2kb)	1	40696476	40706593	10118	+	6018	uc001cfd.4	1319	ENSG00000117000	RLF	rearranged L-myc fusion
chr1	40713264	40713368	105	*	MACS_peak_1458	20	Promoter (<=1kb)	1	40713573	40717365	3793	+	127391	uc001cfe.2	-205	ENSG00000188800	TMCO2	transmembrane and coiled-coil domains 2
chr1	40769276	40769324	49	*	MACS_peak_1459	36	Exon (uc001cfh.1/1298, exon 28 of 32)	1	40766163	40782981	16819	-	1298	uc001cfh.1	13657	ENSG00000049089	COL9A2	collagen type IX alpha 2 chain
chr1	40773097	40773170	74	*	MACS_peak_1460	32	Exon (uc001cfh.1/1298, exon 19 of 32)	1	40766163	40782981	16819	-	1298	uc001cfh.1	9811	ENSG00000049089	COL9A2	collagen type IX alpha 2 chain
chr1	40882576	40882624	49	*	MACS_peak_1461	50	Promoter (2-3kb)	1	40879645	40888998	9354	+	64744	uc010ojj.2	2931	ENSG00000084070	SMAP2	small ArfGAP2
chr1	40892819	40892900	82	*	MACS_peak_1462	24	Distal Intergenic	1	40879645	40888998	9354	+	64744	uc010ojj.2	13174	ENSG00000084070	SMAP2	small ArfGAP2
chr1	40896532	40896604	73	*	MACS_peak_1463	30	Distal Intergenic	1	40879645	40888998	9354	+	64744	uc010ojj.2	16887	ENSG00000084070	SMAP2	small ArfGAP2
chr1	40963132	40963189	58	*	MACS_peak_1464	40	Distal Intergenic	1	40974433	40982214	7782	+	64789	uc001cfp.3	-11244	ENSG00000164002	EXO5	exonuclease 5
chr1	41014191	41014239	49	*	MACS_peak_1465	30	Distal Intergenic	1	40997233	41013841	16609	+	127396	uc001cft.2	16958	ENSG00000117010	ZNF684	zinc finger protein 684
chr1	41030659	41030762	104	*	MACS_peak_1466	30	Distal Intergenic	1	40997233	41013841	16609	+	127396	uc001cft.2	33426	ENSG00000117010	ZNF684	zinc finger protein 684
chr1	41054870	41054918	49	*	MACS_peak_1467	30	Distal Intergenic	1	40997233	41013841	16609	+	127396	uc001cft.2	57637	ENSG00000117010	ZNF684	zinc finger protein 684
chr1	41075421	41075470	50	*	MACS_peak_1468	52	Distal Intergenic	1	41086352	41131324	44973	-	9783	uc001cfu.1	55854	ENSG00000117016	RIMS3	regulating synaptic membrane exocytosis 3
chr1	41078324	41078372	49	*	MACS_peak_1469	20	Distal Intergenic	1	41086352	41131324	44973	-	9783	uc001cfu.1	52952	ENSG00000117016	RIMS3	regulating synaptic membrane exocytosis 3
chr1	41175096	41175156	61	*	MACS_peak_1470	40	Promoter (<=1kb)	1	41175038	41237276	62239	+	4802	uc001cgb.3	58	ENSG00000066136	NFYC	nuclear transcription factor Y subunit gamma
chr1	41284576	41284629	54	*	MACS_peak_1471	35	Intron (uc001cgh.2/9132, intron 4 of 13)	1	41249684	41306124	56441	+	9132	uc001cgi.2	34892	ENSG00000117013	KCNQ4	potassium voltage-gated channel subfamily Q member 4
chr1	41285309	41285357	49	*	MACS_peak_1472	46	Intron (uc001cgh.2/9132, intron 5 of 13)	1	41249684	41306124	56441	+	9132	uc001cgi.2	35625	ENSG00000117013	KCNQ4	potassium voltage-gated channel subfamily Q member 4
chr1	41303882	41303980	99	*	MACS_peak_1473	32	Intron (uc001cgh.2/9132, intron 13 of 13)	1	41326728	41328018	1291	-	163732	uc001cgj.3	24038	ENSG00000179862	CITED4	Cbp/p300 interacting transactivator with Glu/Asp rich carboxy-terminal domain 4
chr1	41440926	41440995	70	*	MACS_peak_1474	40	Promoter (4-5kb)	1	41445007	41478235	33229	+	1503	uc001cgk.4	-4012	ENSG00000171793	CTPS1	CTP synthase 1
chr1	41523612	41523660	49	*	MACS_peak_1475	20	Intron (uc010ojr.2/22955, intron 4 of 8)	1	41481269	41487427	6159	-	200172	uc001cgn.2	-36185	ENSG00000171790	SLFNL1	schlafen like 1
chr1	41525409	41525500	92	*	MACS_peak_1476	20	Intron (uc010ojr.2/22955, intron 4 of 8)	1	41481269	41487427	6159	-	200172	uc001cgn.2	-37982	ENSG00000171790	SLFNL1	schlafen like 1
chr1	41560394	41560447	54	*	MACS_peak_1477	40	Intron (uc010ojr.2/22955, intron 2 of 8)	1	41492871	41625605	132735	-	22955	uc010ojr.2	65158	ENSG00000010803	SCMH1	Scm polycomb group protein homolog 1
chr1	41669420	41669468	49	*	MACS_peak_1478	30	Intron (uc001cgq.3/22955, intron 1 of 14)	1	41492871	41707815	214945	-	22955	uc001cgq.3	38347	ENSG00000010803	SCMH1	Scm polycomb group protein homolog 1
chr1	41773504	41773576	73	*	MACS_peak_1479	24	Distal Intergenic	1	41492871	41707815	214945	-	22955	uc001cgt.3	-65689	ENSG00000010803	SCMH1	Scm polycomb group protein homolog 1
chr1	41853520	41853568	49	*	MACS_peak_1480	46	Distal Intergenic	1	41944446	41949874	5429	-	1907	uc001cgu.3	96306	ENSG00000127129	EDN2	endothelin 2
chr1	41975272	41975338	67	*	MACS_peak_1481	59	3' UTR	1	41944446	41950344	5899	-	1907	uc001cgx.3	-24928	ENSG00000127129	EDN2	endothelin 2
chr1	41987781	41987829	49	*	MACS_peak_1482	30	Intron (uc001cgy.3/59269, intron 2 of 4)	1	41944446	41950344	5899	-	1907	uc001cgx.3	-37437	ENSG00000127129	EDN2	endothelin 2
chr1	42161935	42161989	55	*	MACS_peak_1483	20	Intron (uc001cgz.4/59269, intron 2 of 8)	1	41972036	42050989	78954	-	59269	uc001cgy.3	-110946	ENSG00000127124	HIVEP3	human immunodeficiency virus type I enhancer binding protein 3
chr1	42221814	42221892	79	*	MACS_peak_1484	40	Intron (uc001cgz.4/59269, intron 1 of 8)	1	41972036	42384496	412461	-	59269	uc001cgz.4	162604	ENSG00000127124	HIVEP3	human immunodeficiency virus type I enhancer binding protein 3
chr1	42226432	42226480	49	*	MACS_peak_1485	30	Intron (uc001cgz.4/59269, intron 1 of 8)	1	41972036	42384496	412461	-	59269	uc001cgz.4	158016	ENSG00000127124	HIVEP3	human immunodeficiency virus type I enhancer binding protein 3
chr1	42524526	42524574	49	*	MACS_peak_1486	36	Distal Intergenic	1	42312860	42501596	188737	-	59269	uc001chb.2	-22930	ENSG00000127124	HIVEP3	human immunodeficiency virus type I enhancer binding protein 3
chr1	42532765	42532813	49	*	MACS_peak_1487	30	Distal Intergenic	1	42312860	42501596	188737	-	59269	uc001chb.2	-31169	ENSG00000127124	HIVEP3	human immunodeficiency virus type I enhancer binding protein 3
chr1	42650989	42651078	90	*	MACS_peak_1488	20	Intron (uc001che.3/22887, intron 13 of 14)	1	42628362	42630395	2034	-	2980	uc001chd.1	-20594	ENSG00000197273	GUCA2A	guanylate cyclase activator 2A
chr1	42696775	42696841	67	*	MACS_peak_1489	34	Intron (uc001che.3/22887, intron 6 of 14)	1	42628362	42630395	2034	-	2980	uc001chd.1	-66380	ENSG00000197273	GUCA2A	guanylate cyclase activator 2A
chr1	42714057	42714105	49	*	MACS_peak_1490	40	Intron (uc001che.3/22887, intron 6 of 14)	1	42628362	42630395	2034	-	2980	uc001chd.1	-83662	ENSG00000197273	GUCA2A	guanylate cyclase activator 2A
chr1	42855339	42855395	57	*	MACS_peak_1491	64	Intron (uc001chi.2/284716, intron 1 of 4)	1	42846468	42889900	43433	+	284716	uc001chi.2	8871	ENSG00000177181	RIMKLA	ribosomal modification protein rimK like family member A
chr1	42861718	42861766	49	*	MACS_peak_1492	40	Intron (uc001chi.2/284716, intron 1 of 4)	1	42846468	42889900	43433	+	284716	uc001chi.2	15250	ENSG00000177181	RIMKLA	ribosomal modification protein rimK like family member A
chr1	43087484	43087532	49	*	MACS_peak_1493	30	Intron (uc001chm.2/728621, intron 17 of 22)	1	43124048	43133568	9521	+	10465	uc009vwl.2	-36516	ENSG00000171960	PPIH	peptidylprolyl isomerase H
chr1	43190927	43190998	72	*	MACS_peak_1494	40	Distal Intergenic	1	43198764	43205925	7162	-	149461	uc001cht.1	14927	ENSG00000164007	CLDN19	claudin 19
chr1	43214701	43214767	67	*	MACS_peak_1495	20	Intron (uc001chv.2/64175, intron 11 of 14)	1	43198764	43205925	7162	-	149461	uc010ojv.1	-8776	ENSG00000164007	CLDN19	claudin 19
chr1	43217560	43217608	49	*	MACS_peak_1496	40	Intron (uc001chv.2/64175, intron 10 of 14)	1	43198764	43205925	7162	-	149461	uc010ojv.1	-11635	ENSG00000164007	CLDN19	claudin 19
chr1	43232445	43232517	73	*	MACS_peak_1497	38	Promoter (<=1kb)	1	43212006	43232755	20750	-	64175	uc001chv.2	238	ENSG00000117385	P3H1	prolyl 3-hydroxylase 1
chr1	43251640	43251720	81	*	MACS_peak_1498	90	Promoter (1-2kb)	1	43253661	43263901	10241	+	100129924	uc021omg.1	-1941	ENSG00000274386	TMEM269	transmembrane protein 269
chr1	43445887	43445935	49	*	MACS_peak_1499	20	Intron (uc001cil.3/440584, intron 3 of 3)	1	43391046	43424847	33802	-	6513	uc001cik.2	-21040	ENSG00000117394	SLC2A1	solute carrier family 2 member 1
chr1	43453312	43453360	49	*	MACS_peak_1500	29	Distal Intergenic	1	43391046	43424847	33802	-	6513	uc001cik.2	-28465	ENSG00000117394	SLC2A1	solute carrier family 2 member 1
chr1	43520443	43520514	72	*	MACS_peak_1501	36	Distal Intergenic	1	43613594	43622067	8474	+	440585	uc009vwo.3	-93080	ENSG00000186973	FAM183A	family with sequence similarity 183 member A
chr1	43534180	43534273	94	*	MACS_peak_1502	30	Distal Intergenic	1	43613594	43622067	8474	+	440585	uc009vwo.3	-79321	ENSG00000186973	FAM183A	family with sequence similarity 183 member A
chr1	43629212	43629260	49	*	MACS_peak_1503	29	Downstream (<1kb)	1	43629845	43637986	8142	-	10969	uc001cin.3	8726	ENSG00000117395	EBNA1BP2	EBNA1 binding protein 2
chr1	43718793	43718841	49	*	MACS_peak_1504	30	Intron (uc021omk.1/149465, intron 23 of 23)	1	43735665	43739673	4009	+	128218	uc001cir.3	-16824	ENSG00000179178	TMEM125	transmembrane protein 125
chr1	43833145	43833193	49	*	MACS_peak_1505	25	Promoter (<=1kb)	1	43829068	43833409	4342	-	64834	uc031pmf.1	216	ENSG00000066322	ELOVL1	ELOVL fatty acid elongase 1
chr1	43855321	43855380	60	*	MACS_peak_1506	30	Promoter (<=1kb)	1	43849579	43855483	5905	-	112950	uc001cje.2	103	ENSG00000159479	MED8	mediator complex subunit 8
chr1	43858344	43858396	53	*	MACS_peak_1507	20	Promoter (2-3kb)	1	43855556	43919918	64363	+	23334	uc001cjk.3	2788	ENSG00000198198	SZT2	SZT2, KICSTOR complex subunit
chr1	43979097	43979145	49	*	MACS_peak_1508	30	Distal Intergenic	1	43996547	44045736	49190	+	5792	uc001cjq.4	-17402	ENSG00000142949	PTPRF	protein tyrosine phosphatase, receptor type F
chr1	44014747	44014795	49	*	MACS_peak_1509	38	Intron (uc001cjq.4/5792, intron 3 of 7)	1	44003869	44045736	41868	+	5792	uc001cjt.4	10878	ENSG00000142949	PTPRF	protein tyrosine phosphatase, receptor type F
chr1	44057668	44057788	121	*	MACS_peak_1510	20	Promoter (1-2kb)	1	44056643	44089343	32701	+	5792	uc009vwt.3	1025	ENSG00000142949	PTPRF	protein tyrosine phosphatase, receptor type F
chr1	44128140	44128240	101	*	MACS_peak_1511	30	Intron (uc001cjx.3/9682, intron 4 of 21)	1	44115797	44171189	55393	+	9682	uc010oki.2	12343	ENSG00000066135	KDM4A	lysine demethylase 4A
chr1	44191131	44191200	70	*	MACS_peak_1512	30	Intron (uc009vwu.1/6487, intron 1 of 7)	1	44201904	44396837	194934	+	6487	uc001ckl.4	-10704	ENSG00000126091	ST3GAL3	ST3 beta-galactoside alpha-2,3-sialyltransferase 3
chr1	44327794	44327842	49	*	MACS_peak_1513	30	Intron (uc009vwu.1/6487, intron 7 of 7)	1	44398992	44402912	3921	+	9048	uc001cks.3	-71150	ENSG00000117407	ARTN	artemin
chr1	44329853	44329901	49	*	MACS_peak_1514	30	Intron (uc009vwu.1/6487, intron 7 of 7)	1	44398992	44402912	3921	+	9048	uc001cks.3	-69091	ENSG00000117407	ARTN	artemin
chr1	44346142	44346250	109	*	MACS_peak_1515	20	Intron (uc009vwu.1/6487, intron 7 of 7)	1	44398992	44402912	3921	+	9048	uc001cks.3	-52742	ENSG00000117407	ARTN	artemin
chr1	44367601	44367649	49	*	MACS_peak_1516	30	Intron (uc010okj.2/6487, intron 12 of 12)	1	44398992	44402912	3921	+	9048	uc001cks.3	-31343	ENSG00000117407	ARTN	artemin
chr1	44370422	44370474	53	*	MACS_peak_1517	40	Intron (uc010okj.2/6487, intron 12 of 12)	1	44398992	44402912	3921	+	9048	uc001cks.3	-28518	ENSG00000117407	ARTN	artemin
chr1	44383712	44383760	49	*	MACS_peak_1518	30	Intron (uc010okj.2/6487, intron 12 of 12)	1	44398992	44402912	3921	+	9048	uc001cks.3	-15232	ENSG00000117407	ARTN	artemin
chr1	44450695	44450766	72	*	MACS_peak_1519	32	Promoter (4-5kb)	1	44446177	44456843	10667	+	8704	uc001cli.3	4518	ENSG00000117411	B4GALT2	beta-1,4-galactosyltransferase 2
chr1	44464198	44464257	60	*	MACS_peak_1520	30	Intron (uc009vxe.2/6536, intron 11 of 11)	1	44457519	44462198	4680	+	149473	uc009vxc.3	6679	ENSG00000159214	CCDC24	coiled-coil domain containing 24
chr1	44468078	44468149	72	*	MACS_peak_1521	40	Exon (uc009vxe.2/6536, exon 7 of 12)	1	44457519	44462198	4680	+	149473	uc009vxc.3	10559	ENSG00000159214	CCDC24	coiled-coil domain containing 24
chr1	44469273	44469362	90	*	MACS_peak_1522	30	Intron (uc009vxe.2/6536, intron 4 of 11)	1	44457519	44462198	4680	+	149473	uc009vxc.3	11754	ENSG00000159214	CCDC24	coiled-coil domain containing 24
chr1	44561856	44561904	49	*	MACS_peak_1523	30	Intron (uc009vxf.1/128209, intron 2 of 2)	1	44584522	44600809	16288	+	128209	uc001clp.3	-22618	ENSG00000171872	KLF17	Kruppel like factor 17
chr1	44562263	44562311	49	*	MACS_peak_1524	30	Intron (uc009vxf.1/128209, intron 2 of 2)	1	44584522	44600809	16288	+	128209	uc001clp.3	-22211	ENSG00000171872	KLF17	Kruppel like factor 17
chr1	44569452	44569524	73	*	MACS_peak_1525	40	Intron (uc009vxf.1/128209, intron 2 of 2)	1	44584522	44600809	16288	+	128209	uc001clp.3	-14998	ENSG00000171872	KLF17	Kruppel like factor 17
chr1	44804800	44804884	85	*	MACS_peak_1526	24	Exon (uc001clt.3/79033, exon 3 of 9)	1	44686742	44818597	131856	-	79033	uc010okv.2	13713	ENSG00000117419	ERI3	ERI1 exoribonuclease family member 3
chr1	44807365	44807413	49	*	MACS_peak_1527	20	Intron (uc010okv.2/79033, intron 1 of 6)	1	44686742	44818597	131856	-	79033	uc010okv.2	11184	ENSG00000117419	ERI3	ERI1 exoribonuclease family member 3
chr1	44967182	44967234	53	*	MACS_peak_1528	52	Intron (uc001clv.1/55182, intron 2 of 14)	1	45011165	45011224	60	+	100847089	uc031pmh.1	-43931	ENSG00000263381	MIR5584	microRNA 5584
chr1	44969719	44969767	49	*	MACS_peak_1529	64	Intron (uc001clv.1/55182, intron 2 of 14)	1	45011165	45011224	60	+	100847089	uc031pmh.1	-41398	ENSG00000263381	MIR5584	microRNA 5584
chr1	45191077	45191157	81	*	MACS_peak_1530	42	3' UTR	1	45205490	45233438	27949	+	11004	uc001cmg.4	-14333	ENSG00000142945	KIF2C	kinesin family member 2C
chr1	45192463	45192511	49	*	MACS_peak_1531	57	Distal Intergenic	1	45205490	45233438	27949	+	11004	uc001cmg.4	-12979	ENSG00000142945	KIF2C	kinesin family member 2C
chr1	45226051	45226099	49	*	MACS_peak_1532	39	Exon (uc001cmg.4/11004, exon 15 of 21)	1	45212085	45233438	21354	+	11004	uc001cmh.4	13966	ENSG00000142945	KIF2C	kinesin family member 2C
chr1	45244224	45244272	49	*	MACS_peak_1533	24	Promoter (<=1kb)	1	45244062	45244130	69	+	94163	uc001cml.3	162	ENSG00000281859	SNORD38B	small nucleolar RNA, C/D box 38B
chr1	45277166	45277214	49	*	MACS_peak_1534	48	Promoter (3-4kb)	1	45274154	45279801	5648	+	149478	uc010ole.1	3012	ENSG00000222009	BTBD19	BTB domain containing 19
chr1	45320461	45320518	58	*	MACS_peak_1535	40	Intron (uc001cmt.3/8891, intron 11 of 11)	1	45287938	45308616	20679	-	8643	uc010olg.2	-11845	ENSG00000117425	PTCH2	patched 2
chr1	45348648	45348696	49	*	MACS_peak_1536	20	Intron (uc001cmt.3/8891, intron 6 of 11)	1	45287938	45308616	20679	-	8643	uc010olg.2	-40032	ENSG00000117425	PTCH2	patched 2
chr1	45370186	45370263	78	*	MACS_peak_1537	20	Intron (uc001cmt.3/8891, intron 5 of 11)	1	45287938	45308616	20679	-	8643	uc010olg.2	-61570	ENSG00000117425	PTCH2	patched 2
chr1	45391564	45391656	93	*	MACS_peak_1538	37	Intron (uc001cmt.3/8891, intron 5 of 11)	1	45316194	45452394	136201	-	8891	uc001cmt.3	60738	ENSG00000070785	EIF2B3	eukaryotic translation initiation factor 2B subunit gamma
chr1	45452469	45452517	49	*	MACS_peak_1539	20	Promoter (<=1kb)	1	45340201	45452394	112194	-	8891	uc001cmw.4	-75	ENSG00000070785	EIF2B3	eukaryotic translation initiation factor 2B subunit gamma
chr1	45453005	45453053	49	*	MACS_peak_1540	40	Promoter (<=1kb)	1	45340201	45452394	112194	-	8891	uc001cmw.4	-611	ENSG00000070785	EIF2B3	eukaryotic translation initiation factor 2B subunit gamma
chr1	45570996	45571117	122	*	MACS_peak_1541	77	Intron (uc001cnd.2/57643, intron 1 of 13)	1	45478481	45480508	2028	+	7389	uc010olj.1	92515	ENSG00000126088	UROD	uroporphyrinogen decarboxylase
chr1	45647925	45647973	49	*	MACS_peak_1542	30	Intron (uc001cnd.2/57643, intron 1 of 13)	1	45482076	45672250	190175	-	57643	uc001cnd.2	24277	ENSG00000162415	ZSWIM5	zinc finger SWIM-type containing 5
chr1	45823859	45823907	49	*	MACS_peak_1543	40	Intron (uc009vxr.1/10420, intron 3 of 8)	1	45794914	45806142	11229	-	4595	uc010oll.2	-17717	ENSG00000132781	MUTYH	mutY DNA glycosylase
chr1	45906088	45906155	68	*	MACS_peak_1544	39	Intron (uc009vxr.1/10420, intron 1 of 8)	1	45809555	45923543	113989	-	10420	uc009vxr.1	17388	ENSG00000070759	TESK2	testis-specific kinase 2
chr1	45918851	45918899	49	*	MACS_peak_1545	30	Promoter (4-5kb)	1	45809555	45923543	113989	-	10420	uc009vxr.1	4644	ENSG00000070759	TESK2	testis-specific kinase 2
chr1	45979983	45980031	49	*	MACS_peak_1546	50	Intron (uc001coa.3/5052, intron 5 of 5)	1	45976707	45987610	10904	-	5052	uc001coa.3	7579	ENSG00000117450	PRDX1	peroxiredoxin 1
chr1	45982034	45982082	49	*	MACS_peak_1547	51	Intron (uc001coa.3/5052, intron 2 of 5)	1	45976707	45987610	10904	-	5052	uc001coa.3	5528	ENSG00000117450	PRDX1	peroxiredoxin 1
chr1	45983793	45983841	49	*	MACS_peak_1548	30	Promoter (3-4kb)	1	45976707	45987610	10904	-	5052	uc001coa.3	3769	ENSG00000117450	PRDX1	peroxiredoxin 1
chr1	46088936	46088984	49	*	MACS_peak_1549	29	Promoter (<=1kb)	1	46085716	46089731	4016	-	149483	uc001com.4	747	ENSG00000159588	CCDC17	coiled-coil domain containing 17
chr1	46089509	46089610	102	*	MACS_peak_1550	40	Promoter (<=1kb)	1	46085716	46089731	4016	-	149483	uc001com.4	121	ENSG00000159588	CCDC17	coiled-coil domain containing 17
chr1	46181083	46181176	94	*	MACS_peak_1551	24	Intron (uc001cos.4/3652, intron 7 of 9)	1	46153847	46160108	6262	+	51249	uc001cor.1	27236	ENSG00000159596	TMEM69	transmembrane protein 69
chr1	46181229	46181297	69	*	MACS_peak_1552	30	Intron (uc001cos.4/3652, intron 7 of 9)	1	46153847	46160108	6262	+	51249	uc001cor.1	27382	ENSG00000159596	TMEM69	transmembrane protein 69
chr1	46190226	46190274	49	*	MACS_peak_1553	30	Intron (uc001cos.4/3652, intron 5 of 9)	1	46159998	46216485	56488	-	3652	uc001cos.4	26211	ENSG00000197429	IPP	intracisternal A particle-promoted polypeptide
chr1	46190929	46191098	170	*	MACS_peak_1554	52	Intron (uc001cos.4/3652, intron 5 of 9)	1	46159998	46216485	56488	-	3652	uc001cos.4	25387	ENSG00000197429	IPP	intracisternal A particle-promoted polypeptide
chr1	46238995	46239081	87	*	MACS_peak_1555	24	Distal Intergenic	1	46164407	46216485	52079	-	3652	uc001cou.3	-22510	ENSG00000197429	IPP	intracisternal A particle-promoted polypeptide
chr1	46306620	46306668	49	*	MACS_peak_1556	30	Intron (uc001cov.3/23139, intron 3 of 28)	1	46330050	46472067	142018	+	23139	uc001cox.1	-23382	ENSG00000086015	MAST2	microtubule associated serine/threonine kinase 2
chr1	46375249	46375329	81	*	MACS_peak_1557	20	Promoter (3-4kb)	1	46379260	46496433	117174	+	23139	uc001coz.1	-3931	ENSG00000086015	MAST2	microtubule associated serine/threonine kinase 2
chr1	46706293	46706341	49	*	MACS_peak_1558	30	Distal Intergenic	1	46713367	46744145	30779	+	8438	uc001cpl.2	-7026	ENSG00000085999	RAD54L	RAD54 like
chr1	46720315	46720363	49	*	MACS_peak_1559	44	Intron (uc001cpl.2/8438, intron 3 of 17)	1	46713367	46744145	30779	+	8438	uc009vye.2	6948	ENSG00000085999	RAD54L	RAD54 like
chr1	46864031	46864079	49	*	MACS_peak_1560	30	Promoter (4-5kb)	1	46859939	46879520	19582	+	2166	uc001cpu.2	4092	ENSG00000117480	FAAH	fatty acid amide hydrolase
chr1	46871052	46871117	66	*	MACS_peak_1561	38	Promoter (<=1kb)	1	46871260	46879520	8261	+	2166	uc001cpv.2	-143	ENSG00000117480	FAAH	fatty acid amide hydrolase
chr1	46972703	46972828	126	*	MACS_peak_1562	30	Promoter (<=1kb)	1	46972668	46979886	7219	+	127343	uc001cpx.3	35	ENSG00000197587	DMBX1	diencephalon/mesencephalon homeobox 1
chr1	46984371	46984427	57	*	MACS_peak_1563	69	Distal Intergenic	1	46972668	46979886	7219	+	127343	uc001cpx.3	11703	ENSG00000197587	DMBX1	diencephalon/mesencephalon homeobox 1
chr1	47006303	47006376	74	*	MACS_peak_1564	39	Promoter (1-2kb)	1	47004368	47035927	31560	+	100507423	uc021onb.1	1935	ENSG00000269956	MKNK1-AS1	MKNK1 antisense RNA 1
chr1	47244259	47244307	49	*	MACS_peak_1565	30	Distal Intergenic	1	47264670	47281083	16414	+	1580	uc009vyl.1	-20363	ENSG00000142973	CYP4B1	cytochrome P450 family 4 subfamily B member 1
chr1	47431044	47431092	49	*	MACS_peak_1566	30	Promoter (4-5kb)	1	47427036	47516423	89388	+	260293	uc001cqr.3	4008	ENSG00000186377	CYP4X1	cytochrome P450 family 4 subfamily X member 1
chr1	47697011	47697110	100	*	MACS_peak_1567	27	Promoter (<=1kb)	1	47681963	47697387	15425	-	6886	uc001cqy.2	277	ENSG00000162367	TAL1	TAL bHLH transcription factor 1, erythroid differentiation factor
chr1	47744852	47744919	68	*	MACS_peak_1568	30	Promoter (4-5kb)	1	47725961	47749745	23785	-	6491	uc001crf.1	4826	ENSG00000123473	STIL	STIL, centriolar assembly protein
chr1	47883296	47883388	93	*	MACS_peak_1569	30	Promoter (1-2kb)	1	47881744	47883724	1981	+	2301	uc001crk.3	1552	ENSG00000186790	FOXE3	forkhead box E3
chr1	47907064	47907121	58	*	MACS_peak_1570	30	Distal Intergenic	1	47901689	47906363	4675	+	2306	uc001crm.3	5375	ENSG00000186564	FOXD2	forkhead box D2
chr1	47908908	47909005	98	*	MACS_peak_1571	30	Distal Intergenic	1	47901689	47906363	4675	+	2306	uc001crm.3	7219	ENSG00000186564	FOXD2	forkhead box D2
chr1	47909668	47909773	106	*	MACS_peak_1572	48	Distal Intergenic	1	47901689	47906363	4675	+	2306	uc001crm.3	7979	ENSG00000186564	FOXD2	forkhead box D2
chr1	48019035	48019083	49	*	MACS_peak_1573	30	Distal Intergenic	1	47901689	47906363	4675	+	2306	uc001crm.3	117346	ENSG00000186564	FOXD2	forkhead box D2
chr1	48062789	48062837	49	*	MACS_peak_1574	40	Distal Intergenic	1	47901689	47906363	4675	+	2306	uc001crm.3	161100	ENSG00000186564	FOXD2	forkhead box D2
chr1	48217018	48217066	49	*	MACS_peak_1575	20	Distal Intergenic	1	48226200	48462562	236363	-	388630	uc021ong.1	245496	ENSG00000269113	TRABD2B	TraB domain containing 2B
chr1	48221848	48221944	97	*	MACS_peak_1576	30	Distal Intergenic	1	48226200	48462562	236363	-	388630	uc021ong.1	240618	ENSG00000269113	TRABD2B	TraB domain containing 2B
chr1	48240850	48240936	87	*	MACS_peak_1577	20	Exon (uc021ong.1/388630, exon 6 of 7)	1	48226200	48462562	236363	-	388630	uc021ong.1	221626	ENSG00000269113	TRABD2B	TraB domain containing 2B
chr1	48267991	48268082	92	*	MACS_peak_1578	40	Intron (uc021ong.1/388630, intron 2 of 6)	1	48226200	48462562	236363	-	388630	uc021ong.1	194480	ENSG00000269113	TRABD2B	TraB domain containing 2B
chr1	48285606	48285654	49	*	MACS_peak_1579	30	Intron (uc021ong.1/388630, intron 2 of 6)	1	48226200	48462562	236363	-	388630	uc021ong.1	176908	ENSG00000269113	TRABD2B	TraB domain containing 2B
chr1	48305230	48305278	49	*	MACS_peak_1580	40	Intron (uc021ong.1/388630, intron 2 of 6)	1	48226200	48462562	236363	-	388630	uc021ong.1	157284	ENSG00000269113	TRABD2B	TraB domain containing 2B
chr1	48405672	48405720	49	*	MACS_peak_1581	30	Intron (uc021ong.1/388630, intron 2 of 6)	1	48226200	48462562	236363	-	388630	uc021ong.1	56842	ENSG00000269113	TRABD2B	TraB domain containing 2B
chr1	48458189	48458237	49	*	MACS_peak_1582	37	Promoter (4-5kb)	1	48226200	48462562	236363	-	388630	uc021ong.1	4325	ENSG00000269113	TRABD2B	TraB domain containing 2B
chr1	48516035	48516083	49	*	MACS_peak_1583	31	Distal Intergenic	1	48226200	48462562	236363	-	388630	uc021ong.1	-53473	ENSG00000269113	TRABD2B	TraB domain containing 2B
chr1	48733723	48733802	80	*	MACS_peak_1584	24	Distal Intergenic	1	48704994	48714316	9323	+	200010	uc009vyt.1	28729	ENSG00000117834	SLC5A9	solute carrier family 5 member 9
chr1	48757093	48757187	95	*	MACS_peak_1585	32	Distal Intergenic	1	48704994	48714316	9323	+	200010	uc009vyt.1	52099	ENSG00000117834	SLC5A9	solute carrier family 5 member 9
chr1	48848241	48848375	135	*	MACS_peak_1586	40	Intron (uc001crr.2/54558, intron 9 of 12)	1	48761044	48937876	176833	-	54558	uc001crr.2	89501	ENSG00000132122	SPATA6	spermatogenesis associated 6
chr1	48854479	48854527	49	*	MACS_peak_1587	20	Intron (uc001crr.2/54558, intron 8 of 12)	1	48761044	48937876	176833	-	54558	uc001crr.2	83349	ENSG00000132122	SPATA6	spermatogenesis associated 6
chr1	48988325	48988392	68	*	MACS_peak_1588	40	Distal Intergenic	1	48761044	48937876	176833	-	54558	uc010omv.2	-50449	ENSG00000132122	SPATA6	spermatogenesis associated 6
chr1	49143637	49143685	49	*	MACS_peak_1589	29	Intron (uc001cru.2/84871, intron 6 of 13)	1	49193540	49242547	49008	-	79656	uc001crw.4	98862	ENSG00000162373	BEND5	BEN domain containing 5
chr1	49224528	49224605	78	*	MACS_peak_1590	30	Exon (uc001crw.4/79656, exon 3 of 6)	1	49193540	49242547	49008	-	79656	uc001crw.4	17942	ENSG00000162373	BEND5	BEN domain containing 5
chr1	49449650	49449698	49	*	MACS_peak_1591	30	Intron (uc001cru.2/84871, intron 5 of 13)	1	49049542	49511472	461931	-	84871	uc001crv.1	61774	ENSG00000186094	AGBL4	ATP/GTP binding protein like 4
chr1	49794996	49795044	49	*	MACS_peak_1592	40	Intron (uc001cru.2/84871, intron 3 of 13)	1	49049542	49511472	461931	-	84871	uc010omy.1	-283524	ENSG00000186094	AGBL4	ATP/GTP binding protein like 4
chr1	50040640	50040692	53	*	MACS_peak_1593	52	Intron (uc001cru.2/84871, intron 3 of 13)	1	48998527	50489626	1491100	-	84871	uc001cru.2	448934	ENSG00000186094	AGBL4	ATP/GTP binding protein like 4
chr1	50065609	50065676	68	*	MACS_peak_1594	20	Intron (uc001cru.2/84871, intron 3 of 13)	1	48998527	50489626	1491100	-	84871	uc001cru.2	423950	ENSG00000186094	AGBL4	ATP/GTP binding protein like 4
chr1	50188705	50188753	49	*	MACS_peak_1595	30	Intron (uc001cru.2/84871, intron 2 of 13)	1	48998527	50489626	1491100	-	84871	uc001cru.2	300873	ENSG00000186094	AGBL4	ATP/GTP binding protein like 4
chr1	50212725	50212773	49	*	MACS_peak_1596	40	Intron (uc001cru.2/84871, intron 2 of 13)	1	48998527	50489626	1491100	-	84871	uc001cru.2	276853	ENSG00000186094	AGBL4	ATP/GTP binding protein like 4
chr1	50243948	50243996	49	*	MACS_peak_1597	30	Intron (uc001cru.2/84871, intron 2 of 13)	1	48998527	50489626	1491100	-	84871	uc001cru.2	245630	ENSG00000186094	AGBL4	ATP/GTP binding protein like 4
chr1	50313429	50313537	109	*	MACS_peak_1598	40	Intron (uc001cru.2/84871, intron 2 of 13)	1	48998527	50489626	1491100	-	84871	uc001cru.2	176089	ENSG00000186094	AGBL4	ATP/GTP binding protein like 4
chr1	50355158	50355361	204	*	MACS_peak_1599	30	Intron (uc001cru.2/84871, intron 1 of 13)	1	48998527	50489626	1491100	-	84871	uc001cru.2	134265	ENSG00000186094	AGBL4	ATP/GTP binding protein like 4
chr1	50514158	50514224	67	*	MACS_peak_1600	29	Promoter (<=1kb)	1	50513686	50667540	153855	+	1996	uc001cry.3	472	ENSG00000162374	ELAVL4	ELAV like RNA binding protein 4
chr1	50540710	50540758	49	*	MACS_peak_1601	40	Intron (uc001cry.3/1996, intron 1 of 6)	1	50513686	50667540	153855	+	1996	uc001cry.3	27024	ENSG00000162374	ELAVL4	ELAV like RNA binding protein 4
chr1	50604288	50604336	49	*	MACS_peak_1602	20	Intron (uc001cry.3/1996, intron 1 of 6)	1	50575479	50667540	92062	+	1996	uc010omz.2	28809	ENSG00000162374	ELAVL4	ELAV like RNA binding protein 4
chr1	50614102	50614150	49	*	MACS_peak_1603	20	Intron (uc001cry.3/1996, intron 2 of 6)	1	50575479	50667540	92062	+	1996	uc010omz.2	38623	ENSG00000162374	ELAVL4	ELAV like RNA binding protein 4
chr1	50661347	50661407	61	*	MACS_peak_1604	52	Exon (uc001cry.3/1996, exon 5 of 7)	1	50575479	50667540	92062	+	1996	uc010omz.2	85868	ENSG00000162374	ELAVL4	ELAV like RNA binding protein 4
chr1	50666728	50666776	49	*	MACS_peak_1605	30	Exon (uc001cry.3/1996, exon 7 of 7)	1	50575479	50667540	92062	+	1996	uc010omz.2	91249	ENSG00000162374	ELAVL4	ELAV like RNA binding protein 4
chr1	50738770	50738825	56	*	MACS_peak_1606	30	Distal Intergenic	1	50883223	50887304	4082	-	63950	uc010ona.2	148479	ENSG00000142700	DMRTA2	DMRT like family A2
chr1	50785096	50785183	88	*	MACS_peak_1607	20	Distal Intergenic	1	50883223	50887304	4082	-	63950	uc010ona.2	102121	ENSG00000142700	DMRTA2	DMRT like family A2
chr1	50881786	50881852	67	*	MACS_peak_1608	20	Downstream (1-2kb)	1	50883223	50887304	4082	-	63950	uc010ona.2	5452	ENSG00000142700	DMRTA2	DMRT like family A2
chr1	50883015	50883107	93	*	MACS_peak_1609	20	Promoter (4-5kb)	1	50883223	50887304	4082	-	63950	uc010ona.2	4197	ENSG00000142700	DMRTA2	DMRT like family A2
chr1	51054350	51054404	55	*	MACS_peak_1610	40	Intron (uc010onc.1/11124, intron 2 of 11)	1	50906935	51078170	171236	-	11124	uc010onc.1	23766	ENSG00000185104	FAF1	Fas associated factor 1
chr1	51064360	51064410	51	*	MACS_peak_1611	52	Intron (uc010onc.1/11124, intron 1 of 11)	1	50906935	51078170	171236	-	11124	uc010onc.1	13760	ENSG00000185104	FAF1	Fas associated factor 1
chr1	51263238	51263286	49	*	MACS_peak_1612	39	Intron (uc009vyw.1/11124, intron 3 of 15)	1	50906935	51425525	518591	-	11124	uc009vyw.1	162239	ENSG00000185104	FAF1	Fas associated factor 1
chr1	51272263	51272311	49	*	MACS_peak_1613	34	Intron (uc009vyw.1/11124, intron 2 of 15)	1	50906935	51425525	518591	-	11124	uc009vyw.1	153214	ENSG00000185104	FAF1	Fas associated factor 1
chr1	51748196	51748244	49	*	MACS_peak_1614	40	Distal Intergenic	1	51752930	51763594	10665	-	22996	uc001csj.3	15350	ENSG00000085831	TTC39A	tetratricopeptide repeat domain 39A
chr1	51804605	51804653	49	*	MACS_peak_1615	30	Intron (uc010onf.2/22996, intron 1 of 17)	1	51752930	51810785	57856	-	22996	uc010onf.2	6132	ENSG00000085831	TTC39A	tetratricopeptide repeat domain 39A
chr1	51810521	51810569	49	*	MACS_peak_1616	30	Promoter (<=1kb)	1	51752930	51810785	57856	-	22996	uc010onf.2	216	ENSG00000085831	TTC39A	tetratricopeptide repeat domain 39A
chr1	51811137	51811198	62	*	MACS_peak_1617	40	Promoter (<=1kb)	1	51752930	51810785	57856	-	22996	uc010onf.2	-352	ENSG00000085831	TTC39A	tetratricopeptide repeat domain 39A
chr1	51840744	51840792	49	*	MACS_peak_1618	48	Intron (uc001csp.3/2060, intron 9 of 12)	1	51752930	51810785	57856	-	22996	uc010onf.2	-29959	ENSG00000085831	TTC39A	tetratricopeptide repeat domain 39A
chr1	51909427	51909475	49	*	MACS_peak_1619	30	Intron (uc001csq.1/2060, intron 11 of 24)	1	51819935	51887793	67859	-	2060	uc001csp.3	-21634	ENSG00000085832	EPS15	epidermal growth factor receptor pathway substrate 15
chr1	51924301	51924403	103	*	MACS_peak_1620	30	Intron (uc001csq.1/2060, intron 8 of 24)	1	51819935	51887793	67859	-	2060	uc001csp.3	-36508	ENSG00000085832	EPS15	epidermal growth factor receptor pathway substrate 15
chr1	52089933	52090033	101	*	MACS_peak_1621	34	Intron (uc001css.4/114883, intron 4 of 25)	1	52082546	52254891	172346	+	114883	uc009vza.3	7387	ENSG00000117859	OSBPL9	oxysterol binding protein like 9
chr1	52091434	52091482	49	*	MACS_peak_1622	33	Intron (uc001css.4/114883, intron 4 of 25)	1	52082546	52254891	172346	+	114883	uc009vza.3	8888	ENSG00000117859	OSBPL9	oxysterol binding protein like 9
chr1	52097074	52097122	49	*	MACS_peak_1623	27	Intron (uc001css.4/114883, intron 4 of 25)	1	52082546	52254891	172346	+	114883	uc009vza.3	14528	ENSG00000117859	OSBPL9	oxysterol binding protein like 9
chr1	52330451	52330499	49	*	MACS_peak_1624	30	Intron (uc001cte.3/4898, intron 1 of 32)	1	52254866	52343712	88847	-	4898	uc001cte.3	13213	ENSG00000078618	NRDC	nardilysin convertase
chr1	52494583	52494631	49	*	MACS_peak_1625	52	Promoter (4-5kb)	1	52497777	52499472	1696	-	112970	uc001ctj.1	4841	ENSG00000198841	KTI12	KTI12 chromatin associated homolog
chr1	52541971	52542019	49	*	MACS_peak_1626	30	Intron (uc001ctk.3/91408, intron 3 of 5)	1	52521857	52556388	34532	+	91408	uc010onh.2	20114	ENSG00000134717	BTF3L4	basic transcription factor 3 like 4
chr1	52590773	52590821	49	*	MACS_peak_1627	40	Distal Intergenic	1	52607766	52729719	121954	+	9372	uc001ctn.4	-16945	ENSG00000157077	ZFYVE9	zinc finger FYVE-type containing 9
chr1	52650533	52650608	76	*	MACS_peak_1628	44	Intron (uc001ctn.4/9372, intron 1 of 4)	1	52607766	52812358	204593	+	9372	uc001ctp.4	42767	ENSG00000157077	ZFYVE9	zinc finger FYVE-type containing 9
chr1	52721271	52721319	49	*	MACS_peak_1629	20	Intron (uc001ctn.4/9372, intron 4 of 4)	1	52818204	52824133	5930	-	200014	uc001ctr.3	102814	ENSG00000154222	CC2D1B	coiled-coil and C2 domain containing 1B
chr1	52723524	52723578	55	*	MACS_peak_1630	30	Intron (uc001ctn.4/9372, intron 4 of 4)	1	52818204	52824133	5930	-	200014	uc001ctr.3	100555	ENSG00000154222	CC2D1B	coiled-coil and C2 domain containing 1B
chr1	52752804	52752852	49	*	MACS_peak_1631	24	Intron (uc001cto.4/9372, intron 10 of 18)	1	52818204	52824133	5930	-	200014	uc001ctr.3	71281	ENSG00000154222	CC2D1B	coiled-coil and C2 domain containing 1B
chr1	52770083	52770167	85	*	MACS_peak_1632	30	Intron (uc001cto.4/9372, intron 13 of 18)	1	52818204	52824133	5930	-	200014	uc001ctr.3	53966	ENSG00000154222	CC2D1B	coiled-coil and C2 domain containing 1B
chr1	52936948	52936996	49	*	MACS_peak_1633	39	Intron (uc001ctx.2/23318, intron 14 of 29)	1	52927866	52992045	64180	-	23318	uc001cub.3	55049	ENSG00000134744	ZCCHC11	zinc finger CCHC-type containing 11
chr1	52952926	52953025	100	*	MACS_peak_1634	30	Intron (uc001ctx.2/23318, intron 9 of 29)	1	52927866	52992045	64180	-	23318	uc001cub.3	39020	ENSG00000134744	ZCCHC11	zinc finger CCHC-type containing 11
chr1	53056820	53056896	77	*	MACS_peak_1635	77	Distal Intergenic	1	53068043	53074723	6681	+	2882	uc001cue.3	-11147	ENSG00000116157	GPX7	glutathione peroxidase 7
chr1	53106563	53106611	49	*	MACS_peak_1636	20	Intron (uc001cuf.3/348378, intron 1 of 2)	1	53099066	53135339	36274	+	348378	uc001cuh.3	7497	ENSG00000182183	SHISAL2A	shisa like 2A
chr1	53128896	53128944	49	*	MACS_peak_1637	34	Intron (uc001cug.1/348378, intron 3 of 4)	1	53099066	53135339	36274	+	348378	uc001cuh.3	29830	ENSG00000182183	SHISAL2A	shisa like 2A
chr1	53252683	53252755	73	*	MACS_peak_1638	20	Intron (uc009vzg.3/79699, intron 5 of 13)	1	53262406	53293013	30608	+	79699	uc009vzh.3	-9651	ENSG00000162378	ZYG11B	zyg-11 family member B, cell cycle regulator
chr1	53308274	53308327	54	*	MACS_peak_1639	39	Promoter (<=1kb)	1	53308183	53360247	52065	+	440590	uc001cul.2	91	ENSG00000203995	ZYG11A	zyg-11 family member A, cell cycle regulator
chr1	53333680	53333738	59	*	MACS_peak_1640	40	Intron (uc001cuk.2/440590, intron 8 of 13)	1	53308183	53360247	52065	+	440590	uc001cul.2	25497	ENSG00000203995	ZYG11A	zyg-11 family member A, cell cycle regulator
chr1	53354296	53354363	68	*	MACS_peak_1641	20	Intron (uc001cuk.2/440590, intron 13 of 13)	1	53370706	53387258	16553	-	55268	uc010onl.1	32895	ENSG00000121310	ECHDC2	enoyl-CoA hydratase domain containing 2
chr1	53386934	53387049	116	*	MACS_peak_1642	20	Promoter (<=1kb)	1	53370706	53387258	16553	-	55268	uc010onl.1	209	ENSG00000121310	ECHDC2	enoyl-CoA hydratase domain containing 2
chr1	53400822	53400870	49	*	MACS_peak_1643	30	Intron (uc001cuq.2/6342, intron 1 of 10)	1	53392901	53517289	124389	+	6342	uc010onp.2	7921	ENSG00000116171	SCP2	sterol carrier protein 2
chr1	53447936	53448006	71	*	MACS_peak_1644	30	Intron (uc001cuq.2/6342, intron 9 of 10)	1	53480562	53517282	36721	+	6342	uc010onq.1	-32556	ENSG00000116171	SCP2	sterol carrier protein 2
chr1	53504231	53504281	51	*	MACS_peak_1645	40	Intron (uc001cur.2/6342, intron 13 of 15)	1	53527724	53551174	23451	+	127435	uc001cuv.3	-23443	ENSG00000174348	PODN	podocan
chr1	53537057	53537105	49	*	MACS_peak_1646	30	Intron (uc001cuv.3/127435, intron 2 of 10)	1	53527724	53551174	23451	+	127435	uc010ons.2	9333	ENSG00000174348	PODN	podocan
chr1	53556568	53556616	49	*	MACS_peak_1647	30	Promoter (<=1kb)	1	53552855	53556654	3800	-	6512	uc001cux.3	38	ENSG00000162383	SLC1A7	solute carrier family 1 member 7
chr1	53586157	53586291	135	*	MACS_peak_1648	30	Intron (uc021onm.1/6512, intron 2 of 9)	1	53552851	53608289	55439	-	6512	uc021onm.1	21998	ENSG00000162383	SLC1A7	solute carrier family 1 member 7
chr1	53591339	53591425	87	*	MACS_peak_1649	20	Intron (uc021onm.1/6512, intron 2 of 9)	1	53552851	53608289	55439	-	6512	uc021onm.1	16864	ENSG00000162383	SLC1A7	solute carrier family 1 member 7
chr1	53763543	53763591	49	*	MACS_peak_1650	24	Intron (uc001cvh.2/7804, intron 2 of 15)	1	53716362	53734270	17909	-	7804	uc001cvm.1	-29273	ENSG00000157193	LRP8	LDL receptor related protein 8
chr1	53941484	53941532	49	*	MACS_peak_1651	30	Distal Intergenic	1	53925072	53933158	8087	+	63948	uc001cvq.1	16412	ENSG00000143006	DMRTB1	DMRT like family B with proline rich C-terminal 1
chr1	53975304	53975352	49	*	MACS_peak_1652	30	Intron (uc001cvr.1/148979, intron 8 of 9)	1	53925072	53933158	8087	+	63948	uc001cvq.1	50232	ENSG00000143006	DMRTB1	DMRT like family B with proline rich C-terminal 1
chr1	53975409	53975520	112	*	MACS_peak_1653	59	Intron (uc001cvr.1/148979, intron 8 of 9)	1	53925072	53933158	8087	+	63948	uc001cvq.1	50337	ENSG00000143006	DMRTB1	DMRT like family B with proline rich C-terminal 1
chr1	53979225	53979273	49	*	MACS_peak_1654	26	Intron (uc001cvr.1/148979, intron 7 of 9)	1	53925072	53933158	8087	+	63948	uc001cvq.1	54153	ENSG00000143006	DMRTB1	DMRT like family B with proline rich C-terminal 1
chr1	53980265	53980322	58	*	MACS_peak_1655	44	Exon (uc001cvr.1/148979, exon 7 of 10)	1	53925072	53933158	8087	+	63948	uc001cvq.1	55193	ENSG00000143006	DMRTB1	DMRT like family B with proline rich C-terminal 1
chr1	53982262	53982355	94	*	MACS_peak_1656	38	Intron (uc001cvr.1/148979, intron 6 of 9)	1	53925072	53933158	8087	+	63948	uc001cvq.1	57190	ENSG00000143006	DMRTB1	DMRT like family B with proline rich C-terminal 1
chr1	53993682	53993770	89	*	MACS_peak_1657	40	Intron (uc001cvr.1/148979, intron 4 of 9)	1	53925072	53933158	8087	+	63948	uc001cvq.1	68610	ENSG00000143006	DMRTB1	DMRT like family B with proline rich C-terminal 1
chr1	53994094	53994142	49	*	MACS_peak_1658	30	Intron (uc001cvr.1/148979, intron 4 of 9)	1	53925072	53933158	8087	+	63948	uc001cvq.1	69022	ENSG00000143006	DMRTB1	DMRT like family B with proline rich C-terminal 1
chr1	54025345	54025414	70	*	MACS_peak_1659	64	Intron (uc001cvr.1/148979, intron 3 of 9)	1	53925072	53933158	8087	+	63948	uc001cvq.1	100273	ENSG00000143006	DMRTB1	DMRT like family B with proline rich C-terminal 1
chr1	54059295	54059343	49	*	MACS_peak_1660	25	Intron (uc001cvr.1/148979, intron 3 of 9)	1	53925072	53933158	8087	+	63948	uc001cvq.1	134223	ENSG00000143006	DMRTB1	DMRT like family B with proline rich C-terminal 1
chr1	54072598	54072677	80	*	MACS_peak_1661	30	Intron (uc001cvr.1/148979, intron 1 of 9)	1	53971906	54199877	227972	-	148979	uc001cvr.1	127200	ENSG00000174332	GLIS1	GLIS family zinc finger 1
chr1	54075795	54075843	49	*	MACS_peak_1662	30	Intron (uc001cvr.1/148979, intron 1 of 9)	1	53971906	54199877	227972	-	148979	uc001cvr.1	124034	ENSG00000174332	GLIS1	GLIS family zinc finger 1
chr1	54142263	54142321	59	*	MACS_peak_1663	51	Intron (uc001cvr.1/148979, intron 1 of 9)	1	53971906	54199877	227972	-	148979	uc001cvr.1	57556	ENSG00000174332	GLIS1	GLIS family zinc finger 1
chr1	54164341	54164389	49	*	MACS_peak_1664	30	Intron (uc001cvr.1/148979, intron 1 of 9)	1	53971906	54199877	227972	-	148979	uc001cvr.1	35488	ENSG00000174332	GLIS1	GLIS family zinc finger 1
chr1	54382400	54382448	49	*	MACS_peak_1665	30	Distal Intergenic	1	54359862	54376759	16898	+	1733	uc001cwg.3	22538	ENSG00000211452	DIO1	iodothyronine deiodinase 1
chr1	54433146	54433273	128	*	MACS_peak_1666	24	Intron (uc001cwj.2/115353, intron 7 of 7)	1	54411999	54433841	21843	+	115353	uc001cwk.2	21147	ENSG00000116212	LRRC42	leucine rich repeat containing 42
chr1	54481169	54481283	115	*	MACS_peak_1667	30	Promoter (2-3kb)	1	54472971	54483859	10889	-	388633	uc001cwm.2	2576	ENSG00000203985	LDLRAD1	low density lipoprotein receptor class A domain containing 1
chr1	54527849	54527911	63	*	MACS_peak_1668	40	Intron (uc001cwt.1/127428, intron 2 of 4)	1	54519752	54519827	76	+	100616315	uc021ons.1	8097	ENSG00000283749	MIR4781	microRNA 4781
chr1	54594272	54594320	49	*	MACS_peak_1669	30	Distal Intergenic	1	54604668	54618679	14012	-	200008	uc001cwv.2	24359	ENSG00000157211	CDCP2	CUB domain containing protein 2
chr1	54618524	54618572	49	*	MACS_peak_1670	32	Promoter (<=1kb)	1	54604668	54618679	14012	-	200008	uc001cwv.2	107	ENSG00000157211	CDCP2	CUB domain containing protein 2
chr1	54699282	54699332	51	*	MACS_peak_1671	53	Intron (uc001cxe.4/23648, intron 14 of 17)	1	54665840	54684056	18217	+	51253	uc009vzp.3	33442	ENSG00000116221	MRPL37	mitochondrial ribosomal protein L37
chr1	54723916	54724017	102	*	MACS_peak_1672	30	Intron (uc001cxe.4/23648, intron 5 of 17)	1	54665840	54684056	18217	+	51253	uc009vzp.3	58076	ENSG00000116221	MRPL37	mitochondrial ribosomal protein L37
chr1	54726350	54726407	58	*	MACS_peak_1673	32	Intron (uc001cxe.4/23648, intron 5 of 17)	1	54665840	54684056	18217	+	51253	uc009vzp.3	60510	ENSG00000116221	MRPL37	mitochondrial ribosomal protein L37
chr1	54738548	54738596	49	*	MACS_peak_1674	20	Intron (uc001cxe.4/23648, intron 5 of 17)	1	54665840	54684056	18217	+	51253	uc009vzp.3	72708	ENSG00000116221	MRPL37	mitochondrial ribosomal protein L37
chr1	54844301	54844349	49	*	MACS_peak_1675	57	Intron (uc001cxe.4/23648, intron 4 of 17)	1	54691104	54872068	180965	-	23648	uc001cxe.4	27719	ENSG00000157216	SSBP3	single stranded DNA binding protein 3
chr1	54891749	54891797	49	*	MACS_peak_1676	30	Distal Intergenic	1	54691104	54872068	180965	-	23648	uc001cxg.4	-19681	ENSG00000157216	SSBP3	single stranded DNA binding protein 3
chr1	54914915	54914963	49	*	MACS_peak_1677	40	Distal Intergenic	1	54691104	54872068	180965	-	23648	uc001cxg.4	-42847	ENSG00000157216	SSBP3	single stranded DNA binding protein 3
chr1	54954237	54954285	49	*	MACS_peak_1678	32	Distal Intergenic	1	55007930	55076005	68076	+	26027	uc001cxj.2	-53645	ENSG00000162390	ACOT11	acyl-CoA thioesterase 11
chr1	54973153	54973207	55	*	MACS_peak_1679	40	Distal Intergenic	1	55007930	55076005	68076	+	26027	uc001cxj.2	-34723	ENSG00000162390	ACOT11	acyl-CoA thioesterase 11
chr1	55016594	55016642	49	*	MACS_peak_1680	20	Promoter (2-3kb)	1	55013807	55100417	86611	+	26027	uc001cxm.2	2787	ENSG00000162390	ACOT11	acyl-CoA thioesterase 11
chr1	55139712	55139760	49	*	MACS_peak_1681	40	Exon (uc010ooc.1/374977, exon 8 of 15)	1	55148329	55175939	27611	+	374977	uc009vzr.1	-8569	ENSG00000184313	MROH7	maestro heat like repeat family member 7
chr1	55145650	55145718	69	*	MACS_peak_1682	23	Promoter (2-3kb)	1	55148329	55175939	27611	+	374977	uc009vzr.1	-2611	ENSG00000184313	MROH7	maestro heat like repeat family member 7
chr1	55160523	55160571	49	*	MACS_peak_1683	30	Intron (uc010ooc.1/374977, intron 14 of 14)	1	55151931	55161455	9525	+	374977	uc001cxu.3	8592	ENSG00000184313	MROH7	maestro heat like repeat family member 7
chr1	55242155	55242214	60	*	MACS_peak_1684	30	Distal Intergenic	1	55222571	55230226	7656	-	25973	uc001cxy.3	-11929	ENSG00000162396	PARS2	prolyl-tRNA synthetase 2, mitochondrial
chr1	55337186	55337248	63	*	MACS_peak_1685	30	Promoter (4-5kb)	1	55315300	55341720	26421	-	1718	uc010ooj.1	4472	ENSG00000116133	DHCR24	24-dehydrocholesterol reductase
chr1	55401031	55401079	49	*	MACS_peak_1686	40	Distal Intergenic	1	55446465	55457966	11502	+	199964	uc001cyd.3	-45386	ENSG00000143001	TMEM61	transmembrane protein 61
chr1	55408739	55408787	49	*	MACS_peak_1687	30	Distal Intergenic	1	55446465	55457966	11502	+	199964	uc001cyd.3	-37678	ENSG00000143001	TMEM61	transmembrane protein 61
chr1	55415618	55415711	94	*	MACS_peak_1688	31	Distal Intergenic	1	55446465	55457966	11502	+	199964	uc001cyd.3	-30754	ENSG00000143001	TMEM61	transmembrane protein 61
chr1	55640970	55641023	54	*	MACS_peak_1689	40	Intron (uc001cyg.4/23358, intron 2 of 64)	1	55532032	55680763	148732	-	23358	uc001cyg.4	39740	ENSG00000162402	USP24	ubiquitin specific peptidase 24
chr1	55693683	55693755	73	*	MACS_peak_1690	40	Promoter (2-3kb)	1	55691314	55691396	83	+	100616272	uc021ony.1	2369	ENSG00000265822	MIR4422	microRNA 4422
chr1	55792275	55792326	52	*	MACS_peak_1691	40	Distal Intergenic	1	55691314	55691396	83	+	100616272	uc021ony.1	100961	ENSG00000265822	MIR4422	microRNA 4422
chr1	55847209	55847336	128	*	MACS_peak_1692	20	Distal Intergenic	1	55691314	55691396	83	+	100616272	uc021ony.1	155895	ENSG00000265822	MIR4422	microRNA 4422
chr1	55985811	55985859	49	*	MACS_peak_1693	29	Distal Intergenic	1	55691314	55691396	83	+	100616272	uc021ony.1	294497	ENSG00000265822	MIR4422	microRNA 4422
chr1	56081079	56081127	49	*	MACS_peak_1694	40	Intron (uc001cyi.1/uc001cyi.1, intron 2 of 2)	1	55691314	55691396	83	+	100616272	uc021ony.1	389765	ENSG00000265822	MIR4422	microRNA 4422
chr1	56257367	56257415	49	*	MACS_peak_1695	40	Distal Intergenic	1	55691314	55691396	83	+	100616272	uc021ony.1	566053	ENSG00000265822	MIR4422	microRNA 4422
chr1	56366555	56366603	49	*	MACS_peak_1696	30	Distal Intergenic	1	55691314	55691396	83	+	100616272	uc021ony.1	675241	ENSG00000265822	MIR4422	microRNA 4422
chr1	56367950	56367998	49	*	MACS_peak_1697	20	Distal Intergenic	1	55691314	55691396	83	+	100616272	uc021ony.1	676636	ENSG00000265822	MIR4422	microRNA 4422
chr1	56621896	56621944	49	*	MACS_peak_1698	40	Distal Intergenic	1	56960419	57045257	84839	-	8613	uc001cyj.2	423313	ENSG00000162407	PLPP3	phospholipid phosphatase 3
chr1	56807198	56807298	101	*	MACS_peak_1699	40	Distal Intergenic	1	56960419	57045257	84839	-	8613	uc001cyj.2	237959	ENSG00000162407	PLPP3	phospholipid phosphatase 3
chr1	56915532	56915604	73	*	MACS_peak_1700	40	Distal Intergenic	1	56960419	57045257	84839	-	8613	uc001cyj.2	129653	ENSG00000162407	PLPP3	phospholipid phosphatase 3
chr1	56943105	56943153	49	*	MACS_peak_1701	30	Distal Intergenic	1	56960419	57045257	84839	-	8613	uc001cyj.2	102104	ENSG00000162407	PLPP3	phospholipid phosphatase 3
chr1	56964469	56964517	49	*	MACS_peak_1702	20	Intron (uc001cyj.2/8613, intron 5 of 5)	1	56960419	57045257	84839	-	8613	uc001cyj.2	80740	ENSG00000162407	PLPP3	phospholipid phosphatase 3
chr1	57033195	57033266	72	*	MACS_peak_1703	20	Intron (uc001cyj.2/8613, intron 1 of 5)	1	56960419	57045257	84839	-	8613	uc001cyj.2	11991	ENSG00000162407	PLPP3	phospholipid phosphatase 3
chr1	57456278	57456326	49	*	MACS_peak_1704	30	Distal Intergenic	1	57394883	57431688	36806	-	732	uc010ooo.2	-24590	ENSG00000021852	C8B	complement C8 beta chain
chr1	57480822	57480870	49	*	MACS_peak_1705	32	Exon (uc001cyq.1/1600, exon 11 of 14)	1	57394883	57431688	36806	-	732	uc010ooo.2	-49134	ENSG00000021852	C8B	complement C8 beta chain
chr1	57523701	57523822	122	*	MACS_peak_1706	40	Intron (uc001cyq.1/1600, intron 6 of 13)	1	57394883	57431688	36806	-	732	uc010ooo.2	-92013	ENSG00000021852	C8B	complement C8 beta chain
chr1	57573143	57573223	81	*	MACS_peak_1707	20	Intron (uc001cyq.1/1600, intron 3 of 13)	1	57394883	57431688	36806	-	732	uc010ooo.2	-141455	ENSG00000021852	C8B	complement C8 beta chain
chr1	57617819	57617894	76	*	MACS_peak_1708	30	Intron (uc001cyq.1/1600, intron 1 of 13)	1	57463579	57756838	293260	-	1600	uc001cyq.1	138944	ENSG00000173406	DAB1	DAB1, reelin adaptor protein
chr1	57699161	57699209	49	*	MACS_peak_1709	20	Intron (uc001cyq.1/1600, intron 1 of 13)	1	57463579	57756838	293260	-	1600	uc001cyq.1	57629	ENSG00000173406	DAB1	DAB1, reelin adaptor protein
chr1	57737505	57737553	49	*	MACS_peak_1710	20	Intron (uc001cyq.1/1600, intron 1 of 13)	1	57463579	57756838	293260	-	1600	uc001cyq.1	19285	ENSG00000173406	DAB1	DAB1, reelin adaptor protein
chr1	57777324	57777381	58	*	MACS_peak_1711	20	Promoter (4-5kb)	1	57463579	57773037	309459	-	1600	uc009vzw.1	-4287	ENSG00000173406	DAB1	DAB1, reelin adaptor protein
chr1	57890404	57890461	58	*	MACS_peak_1712	30	Promoter (1-2kb)	1	57476353	57888872	412520	-	1600	uc009vzx.1	-1532	ENSG00000173406	DAB1	DAB1, reelin adaptor protein
chr1	58160766	58160831	66	*	MACS_peak_1713	20	Intron (uc001cys.1/1600, intron 2 of 16)	1	57476353	57888872	412520	-	1600	uc009vzx.1	-271894	ENSG00000173406	DAB1	DAB1, reelin adaptor protein
chr1	58261854	58261902	49	*	MACS_peak_1714	40	Intron (uc001cys.1/1600, intron 2 of 16)	1	57476353	57888872	412520	-	1600	uc009vzx.1	-372982	ENSG00000173406	DAB1	DAB1, reelin adaptor protein
chr1	58293772	58293820	49	*	MACS_peak_1715	40	Intron (uc001cys.1/1600, intron 2 of 16)	1	57476353	57888872	412520	-	1600	uc009vzx.1	-404900	ENSG00000173406	DAB1	DAB1, reelin adaptor protein
chr1	58898614	58898725	112	*	MACS_peak_1716	40	Intron (uc001cyt.1/1600, intron 3 of 20)	1	58939504	59004982	65479	-	115209	uc001cyx.1	106257	ENSG00000162600	OMA1	OMA1 zinc metallopeptidase
chr1	58920202	58920250	49	*	MACS_peak_1717	40	Intron (uc001cyt.1/1600, intron 3 of 20)	1	58939504	59004982	65479	-	115209	uc001cyx.1	84732	ENSG00000162600	OMA1	OMA1 zinc metallopeptidase
chr1	59280099	59280147	49	*	MACS_peak_1718	49	Intron (uc001czf.2/100131060, intron 1 of 3)	1	59250823	59365384	114562	+	100131060	uc010oop.1	29276	ENSG00000234807	LINC01135	long intergenic non-protein coding RNA 1135
chr1	59468135	59468192	58	*	MACS_peak_1719	29	Distal Intergenic	1	59597608	59612479	14872	-	729467	uc010ooq.2	144287	ENSG00000224609	HSD52	uncharacterized LOC729467
chr1	60022561	60022609	49	*	MACS_peak_1720	26	Intron (uc001czg.2/55277, intron 7 of 8)	1	59981301	60228402	247102	+	55277	uc001czm.5	41260	ENSG00000172456	FGGY	FGGY carbohydrate kinase domain containing
chr1	60031865	60031913	49	*	MACS_peak_1721	30	Intron (uc001czg.2/55277, intron 7 of 8)	1	59981301	60228402	247102	+	55277	uc001czm.5	50564	ENSG00000172456	FGGY	FGGY carbohydrate kinase domain containing
chr1	60179928	60180008	81	*	MACS_peak_1722	25	Intron (uc001czi.4/55277, intron 14 of 15)	1	60198899	60198968	70	-	100616409	uc021oob.1	18960	ENSG00000266150	MIR4711	microRNA 4711
chr1	60189591	60189639	49	*	MACS_peak_1723	23	Intron (uc001czi.4/55277, intron 14 of 15)	1	60198899	60198968	70	-	100616409	uc021oob.1	9329	ENSG00000266150	MIR4711	microRNA 4711
chr1	60456379	60456457	79	*	MACS_peak_1724	20	Exon (uc001czr.1/127795, exon 4 of 4)	1	60454824	60474495	19672	-	127795	uc001czr.1	18038	ENSG00000162598	C1orf87	chromosome 1 open reading frame 87
chr1	60917780	60917828	49	*	MACS_peak_1725	30	Distal Intergenic	1	60454824	60539442	84619	-	127795	uc001czs.2	-378338	ENSG00000162598	C1orf87	chromosome 1 open reading frame 87
chr1	60956405	60956457	53	*	MACS_peak_1726	30	Distal Intergenic	1	60454824	60539442	84619	-	127795	uc001czs.2	-416963	ENSG00000162598	C1orf87	chromosome 1 open reading frame 87
chr1	61135665	61135713	49	*	MACS_peak_1727	20	Intron (uc001czt.1/uc001czt.1, intron 4 of 5)	1	61542946	61928460	385515	+	4774	uc001czy.3	-407233	ENSG00000162599	NFIA	nuclear factor I A
chr1	61381486	61381544	59	*	MACS_peak_1728	46	Distal Intergenic	1	61542946	61928460	385515	+	4774	uc001czy.3	-161402	ENSG00000162599	NFIA	nuclear factor I A
chr1	61389977	61390025	49	*	MACS_peak_1729	38	Distal Intergenic	1	61542946	61928460	385515	+	4774	uc001czy.3	-152921	ENSG00000162599	NFIA	nuclear factor I A
chr1	61484032	61484080	49	*	MACS_peak_1730	20	Distal Intergenic	1	61542946	61928460	385515	+	4774	uc001czy.3	-58866	ENSG00000162599	NFIA	nuclear factor I A
chr1	61527557	61527606	50	*	MACS_peak_1731	30	Distal Intergenic	1	61542946	61928460	385515	+	4774	uc001czy.3	-15340	ENSG00000162599	NFIA	nuclear factor I A
chr1	61530210	61530270	61	*	MACS_peak_1732	64	Distal Intergenic	1	61542946	61928460	385515	+	4774	uc001czy.3	-12676	ENSG00000162599	NFIA	nuclear factor I A
chr1	61744110	61744177	68	*	MACS_peak_1733	30	Intron (uc001czy.3/4774, intron 3 of 10)	1	61869748	61928460	58713	+	4774	uc001czx.3	-125571	ENSG00000162599	NFIA	nuclear factor I A
chr1	61751974	61752042	69	*	MACS_peak_1734	64	Intron (uc001czy.3/4774, intron 3 of 10)	1	61869748	61928460	58713	+	4774	uc001czx.3	-117706	ENSG00000162599	NFIA	nuclear factor I A
chr1	61792433	61792486	54	*	MACS_peak_1735	30	Intron (uc001czy.3/4774, intron 3 of 10)	1	61869748	61928460	58713	+	4774	uc001czx.3	-77262	ENSG00000162599	NFIA	nuclear factor I A
chr1	62055006	62055133	128	*	MACS_peak_1736	40	Distal Intergenic	1	62119914	62121800	1887	+	414927	uc031pmt.1	-64781	NA	MGC34796	sepiapterin reductase (7,8-dihydrobiopterin:NADP+ oxidoreductase) pseudogene
chr1	62121928	62122011	84	*	MACS_peak_1737	40	Promoter (2-3kb)	1	62119914	62121800	1887	+	414927	uc031pmt.1	2014	NA	MGC34796	sepiapterin reductase (7,8-dihydrobiopterin:NADP+ oxidoreductase) pseudogene
chr1	62148266	62148316	51	*	MACS_peak_1738	40	Intron (uc001czz.1/83941, intron 6 of 6)	1	62119914	62121800	1887	+	414927	uc031pmt.1	28352	NA	MGC34796	sepiapterin reductase (7,8-dihydrobiopterin:NADP+ oxidoreductase) pseudogene
chr1	62234195	62234343	149	*	MACS_peak_1739	30	Promoter (2-3kb)	1	62237103	62580582	343480	+	10207	uc001dad.3	-2760	ENSG00000132849	PATJ	PATJ, crumbs cell polarity complex component
chr1	62399941	62400000	60	*	MACS_peak_1740	32	Intron (uc009waf.1/10207, intron 27 of 35)	1	62417926	62583006	165081	+	10207	uc010oot.2	-17926	ENSG00000132849	PATJ	PATJ, crumbs cell polarity complex component
chr1	62409174	62409288	115	*	MACS_peak_1741	40	Intron (uc009waf.1/10207, intron 27 of 35)	1	62417926	62583006	165081	+	10207	uc010oot.2	-8638	ENSG00000132849	PATJ	PATJ, crumbs cell polarity complex component
chr1	62430633	62430695	63	*	MACS_peak_1742	30	Intron (uc009waf.1/10207, intron 27 of 35)	1	62439040	62580582	141543	+	10207	uc010oou.1	-8345	ENSG00000132849	PATJ	PATJ, crumbs cell polarity complex component
chr1	62605135	62605183	49	*	MACS_peak_1743	24	Intron (uc001dab.3/10207, intron 41 of 42)	1	62660474	62678001	17528	+	54596	uc001dae.4	-55291	ENSG00000240563	L1TD1	LINE1 type transposase domain containing 1
chr1	62613601	62613653	53	*	MACS_peak_1744	30	Intron (uc001dab.3/10207, intron 41 of 42)	1	62660474	62678001	17528	+	54596	uc001dae.4	-46821	ENSG00000240563	L1TD1	LINE1 type transposase domain containing 1
chr1	62654031	62654117	87	*	MACS_peak_1745	30	Distal Intergenic	1	62660474	62678001	17528	+	54596	uc001dae.4	-6357	ENSG00000240563	L1TD1	LINE1 type transposase domain containing 1
chr1	62673896	62673948	53	*	MACS_peak_1746	30	Intron (uc001dae.4/54596, intron 3 of 3)	1	62660474	62678001	17528	+	54596	uc021ooc.1	13422	ENSG00000240563	L1TD1	LINE1 type transposase domain containing 1
chr1	62682739	62682787	49	*	MACS_peak_1747	30	Distal Intergenic	1	62660474	62678001	17528	+	54596	uc021ooc.1	22265	ENSG00000240563	L1TD1	LINE1 type transposase domain containing 1
chr1	62715786	62715864	79	*	MACS_peak_1748	20	Intron (uc001daf.4/163782, intron 2 of 3)	1	62701837	62729096	27260	-	163782	uc001daf.4	13232	ENSG00000132854	KANK4	KN motif and ankyrin repeat domains 4
chr1	62750129	62750177	49	*	MACS_peak_1749	40	Intron (uc001dah.4/163782, intron 1 of 9)	1	62701837	62738463	36627	-	163782	uc001dag.4	-11666	ENSG00000132854	KANK4	KN motif and ankyrin repeat domains 4
chr1	62803776	62803829	54	*	MACS_peak_1750	25	Distal Intergenic	1	62701837	62785083	83247	-	163782	uc001dai.4	-18693	ENSG00000132854	KANK4	KN motif and ankyrin repeat domains 4
chr1	62828209	62828301	93	*	MACS_peak_1751	30	Distal Intergenic	1	62701837	62785083	83247	-	163782	uc001dai.4	-43126	ENSG00000132854	KANK4	KN motif and ankyrin repeat domains 4
chr1	62925506	62925565	60	*	MACS_peak_1752	29	Intron (uc001dam.3/85440, intron 28 of 29)	1	62939653	62944675	5023	-	85440	uc001dar.1	19110	ENSG00000116641	DOCK7	dedicator of cytokinesis 7
chr1	63258739	63258860	122	*	MACS_peak_1753	30	Intron (uc001dat.3/84938, intron 1 of 10)	1	63249777	63330941	81165	+	84938	uc001dau.3	8962	ENSG00000125703	ATG4C	autophagy related 4C cysteine peptidase
chr1	63332698	63332752	55	*	MACS_peak_1754	30	Distal Intergenic	1	63249777	63330941	81165	+	84938	uc001dau.3	82921	ENSG00000125703	ATG4C	autophagy related 4C cysteine peptidase
chr1	63549734	63549782	49	*	MACS_peak_1755	30	Distal Intergenic	1	63624754	63782901	158148	-	199899	uc001daw.2	233119	ENSG00000224209	LINC00466	long intergenic non-protein coding RNA 466
chr1	63670915	63670963	49	*	MACS_peak_1756	30	Intron (uc001daw.2/199899, intron 4 of 11)	1	63624754	63782901	158148	-	199899	uc001daw.2	111938	ENSG00000224209	LINC00466	long intergenic non-protein coding RNA 466
chr1	63678262	63678310	49	*	MACS_peak_1757	30	Intron (uc001daw.2/199899, intron 4 of 11)	1	63624754	63782901	158148	-	199899	uc001daw.2	104591	ENSG00000224209	LINC00466	long intergenic non-protein coding RNA 466
chr1	63704617	63704726	110	*	MACS_peak_1758	30	Exon (uc021ood.1/uc021ood.1, exon 1 of 1)	1	63624754	63782901	158148	-	199899	uc001daw.2	78175	ENSG00000224209	LINC00466	long intergenic non-protein coding RNA 466
chr1	63767095	63767143	49	*	MACS_peak_1759	40	Intron (uc001daw.2/199899, intron 3 of 11)	1	63624754	63782901	158148	-	199899	uc001daw.2	15758	ENSG00000224209	LINC00466	long intergenic non-protein coding RNA 466
chr1	63778125	63778243	119	*	MACS_peak_1760	30	Promoter (4-5kb)	1	63624754	63782901	158148	-	199899	uc001daw.2	4658	ENSG00000224209	LINC00466	long intergenic non-protein coding RNA 466
chr1	63856231	63856316	86	*	MACS_peak_1761	20	Intron (uc021oof.1/29929, intron 2 of 14)	1	63876817	63904233	27417	+	29929	uc010oox.2	-20501	ENSG00000088035	ALG6	ALG6, alpha-1,3-glucosyltransferase
chr1	63864258	63864371	114	*	MACS_peak_1762	24	Intron (uc021oof.1/29929, intron 3 of 14)	1	63876817	63904233	27417	+	29929	uc010oox.2	-12446	ENSG00000088035	ALG6	ALG6, alpha-1,3-glucosyltransferase
chr1	64194405	64194472	68	*	MACS_peak_1763	51	Distal Intergenic	1	64239690	64609052	369363	+	4919	uc001dbi.4	-45218	ENSG00000185483	ROR1	receptor tyrosine kinase like orphan receptor 1
chr1	64357443	64357502	60	*	MACS_peak_1764	30	Intron (uc001dbi.4/4919, intron 1 of 6)	1	64239690	64647179	407490	+	4919	uc001dbj.3	117753	ENSG00000185483	ROR1	receptor tyrosine kinase like orphan receptor 1
chr1	64412919	64412967	49	*	MACS_peak_1765	29	Intron (uc001dbi.4/4919, intron 1 of 6)	1	64239690	64647179	407490	+	4919	uc001dbj.3	173229	ENSG00000185483	ROR1	receptor tyrosine kinase like orphan receptor 1
chr1	64422696	64422744	49	*	MACS_peak_1766	30	Intron (uc001dbi.4/4919, intron 1 of 6)	1	64239690	64647179	407490	+	4919	uc001dbj.3	183006	ENSG00000185483	ROR1	receptor tyrosine kinase like orphan receptor 1
chr1	64484261	64484309	49	*	MACS_peak_1767	30	Intron (uc001dbi.4/4919, intron 2 of 6)	1	64669490	64710027	40538	+	148581	uc001dbn.1	-185181	ENSG00000177414	UBE2U	ubiquitin conjugating enzyme E2 U (putative)
chr1	64622881	64622929	49	*	MACS_peak_1768	30	Intron (uc001dbj.3/4919, intron 7 of 8)	1	64669490	64710027	40538	+	148581	uc001dbn.1	-46561	ENSG00000177414	UBE2U	ubiquitin conjugating enzyme E2 U (putative)
chr1	64627914	64627962	49	*	MACS_peak_1769	40	Intron (uc001dbj.3/4919, intron 8 of 8)	1	64669490	64710027	40538	+	148581	uc001dbn.1	-41528	ENSG00000177414	UBE2U	ubiquitin conjugating enzyme E2 U (putative)
chr1	64642722	64642770	49	*	MACS_peak_1770	20	Intron (uc001dbj.3/4919, intron 8 of 8)	1	64669490	64710027	40538	+	148581	uc001dbn.1	-26720	ENSG00000177414	UBE2U	ubiquitin conjugating enzyme E2 U (putative)
chr1	64675329	64675378	50	*	MACS_peak_1771	61	Intron (uc001dbn.1/148581, intron 3 of 8)	1	64669490	64710027	40538	+	148581	uc001dbn.1	5839	ENSG00000177414	UBE2U	ubiquitin conjugating enzyme E2 U (putative)
chr1	64737523	64737574	52	*	MACS_peak_1772	30	Distal Intergenic	1	64669490	64710027	40538	+	148581	uc001dbn.1	68033	ENSG00000177414	UBE2U	ubiquitin conjugating enzyme E2 U (putative)
chr1	65027448	65027496	49	*	MACS_peak_1773	40	Promoter (1-2kb)	1	65029360	65158741	129382	+	57685	uc001dbq.1	-1864	ENSG00000158966	CACHD1	cache domain containing 1
chr1	65029761	65029809	49	*	MACS_peak_1774	30	Promoter (<=1kb)	1	65029360	65158741	129382	+	57685	uc001dbq.1	401	ENSG00000158966	CACHD1	cache domain containing 1
chr1	65052004	65052052	49	*	MACS_peak_1775	40	Intron (uc001dbo.1/57685, intron 3 of 26)	1	65045530	65045604	75	+	100616338	uc021ooh.1	6474	ENSG00000264470	MIR4794	microRNA 4794
chr1	65176840	65176929	90	*	MACS_peak_1776	24	Distal Intergenic	1	65210778	65298914	88137	+	55225	uc001dbs.2	-33849	ENSG00000162437	RAVER2	ribonucleoprotein, PTB binding 2
chr1	65303045	65303109	65	*	MACS_peak_1777	30	Intron (uc009wal.1/3716, intron 8 of 10)	1	65298906	65311323	12418	-	3716	uc009wal.1	8214	ENSG00000162434	JAK1	Janus kinase 1
chr1	65564888	65564936	49	*	MACS_peak_1778	30	Distal Intergenic	1	65524117	65524191	75	-	406893	uc001dbx.3	-40697	ENSG00000199135	MIR101-1	microRNA 101-1
chr1	65568781	65568854	74	*	MACS_peak_1779	30	Distal Intergenic	1	65613232	65697828	84597	+	205	uc001dby.3	-44378	ENSG00000162433	AK4	adenylate kinase 4
chr1	65586058	65586106	49	*	MACS_peak_1780	20	Distal Intergenic	1	65613232	65697828	84597	+	205	uc001dby.3	-27126	ENSG00000162433	AK4	adenylate kinase 4
chr1	65901239	65901287	49	*	MACS_peak_1781	30	3' UTR	1	65886131	65901690	15560	+	54741	uc009wap.3	15108	ENSG00000213625	LEPROT	leptin receptor overlapping transcript
chr1	66029512	66029560	49	*	MACS_peak_1782	30	Intron (uc001dcg.3/3953, intron 2 of 19)	1	65991372	66101111	109740	+	3953	uc001dck.3	38140	ENSG00000116678	LEPR	leptin receptor
chr1	66073133	66073203	71	*	MACS_peak_1783	20	Intron (uc001dcg.3/3953, intron 11 of 19)	1	65991372	66101111	109740	+	3953	uc001dck.3	81761	ENSG00000116678	LEPR	leptin receptor
chr1	66079132	66079180	49	*	MACS_peak_1784	20	Intron (uc001dcg.3/3953, intron 14 of 19)	1	65991372	66101111	109740	+	3953	uc001dck.3	87760	ENSG00000116678	LEPR	leptin receptor
chr1	66152575	66152623	49	*	MACS_peak_1785	20	Distal Intergenic	1	66258193	66840262	582070	+	5142	uc001dcn.3	-105570	ENSG00000184588	PDE4B	phosphodiesterase 4B
chr1	66198027	66198134	108	*	MACS_peak_1786	20	Distal Intergenic	1	66258193	66840262	582070	+	5142	uc001dcn.3	-60059	ENSG00000184588	PDE4B	phosphodiesterase 4B
chr1	66258219	66258267	49	*	MACS_peak_1787	30	Promoter (<=1kb)	1	66258193	66840262	582070	+	5142	uc009war.3	26	ENSG00000184588	PDE4B	phosphodiesterase 4B
chr1	66264066	66264138	73	*	MACS_peak_1788	52	Intron (uc001dcn.3/5142, intron 1 of 16)	1	66258856	66840262	581407	+	5142	uc001dco.3	5210	ENSG00000184588	PDE4B	phosphodiesterase 4B
chr1	66292617	66292665	49	*	MACS_peak_1789	30	Intron (uc001dcn.3/5142, intron 1 of 16)	1	66258856	66840262	581407	+	5142	uc001dco.3	33761	ENSG00000184588	PDE4B	phosphodiesterase 4B
chr1	66396000	66396048	49	*	MACS_peak_1790	32	Intron (uc001dcn.3/5142, intron 3 of 16)	1	66458390	66840262	381873	+	5142	uc001dcp.3	-62342	ENSG00000184588	PDE4B	phosphodiesterase 4B
chr1	66856595	66856643	49	*	MACS_peak_1791	30	Distal Intergenic	1	66820070	66840262	20193	+	5142	uc009was.3	36525	ENSG00000184588	PDE4B	phosphodiesterase 4B
chr1	66921644	66921755	112	*	MACS_peak_1792	30	Distal Intergenic	1	66999825	67210768	210944	+	84251	uc001dcr.3	-78070	ENSG00000118473	SGIP1	SH3 domain GRB2 like endophilin interacting protein 1
chr1	66924868	66924916	49	*	MACS_peak_1793	30	Distal Intergenic	1	66999825	67210768	210944	+	84251	uc001dcr.3	-74909	ENSG00000118473	SGIP1	SH3 domain GRB2 like endophilin interacting protein 1
chr1	67164203	67164289	87	*	MACS_peak_1794	20	Promoter (3-4kb)	1	67160377	67210768	50392	+	84251	uc001dcu.3	3826	ENSG00000118473	SGIP1	SH3 domain GRB2 like endophilin interacting protein 1
chr1	67207727	67207779	53	*	MACS_peak_1795	40	Intron (uc001dcr.3/84251, intron 24 of 24)	1	67218140	67244730	26591	+	200132	uc001dcv.3	-10361	ENSG00000152760	TCTEX1D1	Tctex1 domain containing 1
chr1	67330970	67331055	86	*	MACS_peak_1796	40	Intron (uc009waw.3/79819, intron 2 of 11)	1	67278572	67340620	62049	-	79819	uc009waw.3	9565	ENSG00000152763	WDR78	WD repeat domain 78
chr1	67347031	67347108	78	*	MACS_peak_1797	30	Intron (uc009wax.3/79819, intron 1 of 11)	1	67278572	67340620	62049	-	79819	uc009waw.3	-6411	ENSG00000152763	WDR78	WD repeat domain 78
chr1	67429278	67429326	49	*	MACS_peak_1798	30	Intron (uc001ddc.2/57708, intron 8 of 14)	1	67395926	67454302	58377	+	57708	uc001ddj.1	33352	ENSG00000198160	MIER1	MIER1 transcriptional regulator
chr1	67677149	67677197	49	*	MACS_peak_1799	20	Promoter (3-4kb)	1	67673299	67725650	52352	+	149233	uc001ddt.3	3850	ENSG00000162594	IL23R	interleukin 23 receptor
chr1	67733690	67733756	67	*	MACS_peak_1800	30	Distal Intergenic	1	67773047	67862583	89537	+	3595	uc001ddu.3	-39291	ENSG00000081985	IL12RB2	interleukin 12 receptor subunit beta 2
chr1	67896703	67896781	79	*	MACS_peak_1801	20	Promoter (<=1kb)	1	67873493	67896123	22631	-	26135	uc001ddy.3	-580	ENSG00000142864	SERBP1	SERPINE1 mRNA binding protein 1
chr1	67910175	67910266	92	*	MACS_peak_1802	30	Distal Intergenic	1	67873493	67896123	22631	-	26135	uc001ddy.3	-14052	ENSG00000142864	SERBP1	SERPINE1 mRNA binding protein 1
chr1	67920777	67920837	61	*	MACS_peak_1803	40	Distal Intergenic	1	67873493	67896123	22631	-	26135	uc001ddy.3	-24654	ENSG00000142864	SERBP1	SERPINE1 mRNA binding protein 1
chr1	67956939	67957040	102	*	MACS_peak_1804	30	Distal Intergenic	1	67873493	67896123	22631	-	26135	uc001ddy.3	-60816	ENSG00000142864	SERBP1	SERPINE1 mRNA binding protein 1
chr1	67965673	67965785	113	*	MACS_peak_1805	32	Distal Intergenic	1	67873493	67896123	22631	-	26135	uc001ddy.3	-69550	ENSG00000142864	SERBP1	SERPINE1 mRNA binding protein 1
chr1	68046909	68046974	66	*	MACS_peak_1806	32	Distal Intergenic	1	68150860	68154021	3162	+	1647	uc001ddz.2	-103886	ENSG00000116717	GADD45A	growth arrest and DNA damage inducible alpha
chr1	68113471	68113527	57	*	MACS_peak_1807	20	Distal Intergenic	1	68150860	68154021	3162	+	1647	uc001ddz.2	-37333	ENSG00000116717	GADD45A	growth arrest and DNA damage inducible alpha
chr1	68281546	68281607	62	*	MACS_peak_1808	30	Intron (uc001dea.2/55970, intron 1 of 3)	1	68297971	68668670	370700	+	100289178	uc001deb.2	-16364	ENSG00000232284	GNG12-AS1	GNG12 antisense RNA 1
chr1	68404940	68404997	58	*	MACS_peak_1809	30	Intron (uc001deb.2/100289178, intron 1 of 9)	1	68167149	68299155	132007	-	55970	uc001dea.2	-105785	ENSG00000172380	GNG12	G protein subunit gamma 12
chr1	68597896	68597944	49	*	MACS_peak_1810	30	Intron (uc001deb.2/100289178, intron 8 of 9)	1	68649201	68649293	93	-	100302279	uc021oos.1	51349	ENSG00000221203	MIR1262	microRNA 1262
chr1	68705161	68705240	80	*	MACS_peak_1811	30	Distal Intergenic	1	68659539	68698284	38746	-	79971	uc001deh.2	-6877	ENSG00000116729	WLS	wntless Wnt ligand secretion mediator
chr1	68718751	68718814	64	*	MACS_peak_1812	52	Distal Intergenic	1	68659539	68698284	38746	-	79971	uc001deh.2	-20467	ENSG00000116729	WLS	wntless Wnt ligand secretion mediator
chr1	68751484	68751532	49	*	MACS_peak_1813	62	Distal Intergenic	1	68659539	68698284	38746	-	79971	uc001deh.2	-53200	ENSG00000116729	WLS	wntless Wnt ligand secretion mediator
chr1	68782100	68782148	49	*	MACS_peak_1814	20	Distal Intergenic	1	68659539	68698284	38746	-	79971	uc001deh.2	-83816	ENSG00000116729	WLS	wntless Wnt ligand secretion mediator
chr1	68782248	68782296	49	*	MACS_peak_1815	40	Distal Intergenic	1	68659539	68698284	38746	-	79971	uc001deh.2	-83964	ENSG00000116729	WLS	wntless Wnt ligand secretion mediator
chr1	68839119	68839220	102	*	MACS_peak_1816	39	Distal Intergenic	1	68894507	68915642	21136	-	6121	uc001dei.1	76422	ENSG00000116745	RPE65	RPE65, retinoid isomerohydrolase
chr1	68983064	68983112	49	*	MACS_peak_1817	30	Intron (uc001den.3/uc001den.3, intron 1 of 2)	1	68939835	68962799	22965	-	55635	uc001dem.4	-20265	ENSG00000024526	DEPDC1	DEP domain containing 1
chr1	69073918	69073988	71	*	MACS_peak_1818	40	Distal Intergenic	1	68939835	68962799	22965	-	55635	uc001dem.4	-111119	ENSG00000024526	DEPDC1	DEP domain containing 1
chr1	69095274	69095322	49	*	MACS_peak_1819	30	Distal Intergenic	1	68939835	68962799	22965	-	55635	uc001dem.4	-132475	ENSG00000024526	DEPDC1	DEP domain containing 1
chr1	69153442	69153578	137	*	MACS_peak_1820	30	Distal Intergenic	1	68939835	68962799	22965	-	55635	uc001dem.4	-190643	ENSG00000024526	DEPDC1	DEP domain containing 1
chr1	69256425	69256484	60	*	MACS_peak_1821	20	Distal Intergenic	1	68939835	68962799	22965	-	55635	uc001dem.4	-293626	ENSG00000024526	DEPDC1	DEP domain containing 1
chr1	69389839	69389887	49	*	MACS_peak_1822	20	Distal Intergenic	1	68939835	68962799	22965	-	55635	uc001dem.4	-427040	ENSG00000024526	DEPDC1	DEP domain containing 1
chr1	69582231	69582279	49	*	MACS_peak_1823	30	Distal Intergenic	1	70032868	70340687	307820	+	57554	uc001deo.1	-450589	ENSG00000033122	LRRC7	leucine rich repeat containing 7
chr1	69622908	69622956	49	*	MACS_peak_1824	30	Distal Intergenic	1	70032868	70340687	307820	+	57554	uc001deo.1	-409912	ENSG00000033122	LRRC7	leucine rich repeat containing 7
chr1	69805104	69805152	49	*	MACS_peak_1825	30	Distal Intergenic	1	70032868	70340687	307820	+	57554	uc001deo.1	-227716	ENSG00000033122	LRRC7	leucine rich repeat containing 7
chr1	69913990	69914038	49	*	MACS_peak_1826	40	Distal Intergenic	1	70032868	70340687	307820	+	57554	uc001deo.1	-118830	ENSG00000033122	LRRC7	leucine rich repeat containing 7
chr1	69992151	69992213	63	*	MACS_peak_1827	30	Distal Intergenic	1	70032868	70340687	307820	+	57554	uc001deo.1	-40655	ENSG00000033122	LRRC7	leucine rich repeat containing 7
chr1	70178071	70178185	115	*	MACS_peak_1828	40	Intron (uc001deo.1/57554, intron 2 of 7)	1	70225858	70589171	363314	+	57554	uc001dep.3	-47673	ENSG00000033122	LRRC7	leucine rich repeat containing 7
chr1	70195818	70195866	49	*	MACS_peak_1829	30	Intron (uc001deo.1/57554, intron 2 of 7)	1	70225858	70589171	363314	+	57554	uc001dep.3	-29992	ENSG00000033122	LRRC7	leucine rich repeat containing 7
chr1	70213057	70213105	49	*	MACS_peak_1830	20	Intron (uc001deo.1/57554, intron 2 of 7)	1	70225858	70589171	363314	+	57554	uc001dep.3	-12753	ENSG00000033122	LRRC7	leucine rich repeat containing 7
chr1	70297941	70298041	101	*	MACS_peak_1831	20	Intron (uc001deo.1/57554, intron 5 of 7)	1	70225874	70589171	363298	+	57554	uc009wbg.3	72067	ENSG00000033122	LRRC7	leucine rich repeat containing 7
chr1	70310831	70310894	64	*	MACS_peak_1832	30	Intron (uc001deo.1/57554, intron 7 of 7)	1	70385005	70386000	996	+	5301	uc009wbh.2	-74111	ENSG00000229359	PIN1P1	peptidylprolyl cis/trans isomerase, NIMA-interacting 1 pseudogene 1
chr1	70448515	70448563	49	*	MACS_peak_1833	30	Intron (uc001dep.3/57554, intron 7 of 24)	1	70502127	70589171	87045	+	57554	uc001deq.3	-53564	ENSG00000033122	LRRC7	leucine rich repeat containing 7
chr1	70743644	70743692	49	*	MACS_peak_1834	20	Intron (uc001dex.4/81573, intron 9 of 12)	1	70695961	70717701	21741	+	9295	uc001dev.3	47683	ENSG00000116754	SRSF11	serine and arginine rich splicing factor 11
chr1	70768217	70768290	74	*	MACS_peak_1835	51	Intron (uc001dex.4/81573, intron 6 of 12)	1	70724685	70820417	95733	-	81573	uc001dex.4	52127	ENSG00000118454	ANKRD13C	ankyrin repeat domain 13C
chr1	70858046	70858111	66	*	MACS_peak_1836	30	Distal Intergenic	1	70876901	70897918	21018	+	1491	uc009wbl.2	-18790	ENSG00000116761	CTH	cystathionine gamma-lyase
chr1	70999347	70999397	51	*	MACS_peak_1837	30	Distal Intergenic	1	70876901	70905534	28634	+	1491	uc010oqq.2	122446	ENSG00000116761	CTH	cystathionine gamma-lyase
chr1	71010854	71010969	116	*	MACS_peak_1838	40	Distal Intergenic	1	70876901	70905534	28634	+	1491	uc010oqq.2	133953	ENSG00000116761	CTH	cystathionine gamma-lyase
chr1	71223164	71223212	49	*	MACS_peak_1839	40	Intron (uc001dff.3/uc001dff.3, intron 5 of 6)	1	71512189	71532865	20677	+	100132618	uc001dfr.3	-288977	NA	ZRANB2-AS1	ZRANB2 antisense RNA 1
chr1	71359844	71359892	49	*	MACS_peak_1840	30	Intron (uc001dfg.1/5733, intron 4 of 4)	1	71512189	71532865	20677	+	100132618	uc001dfr.3	-152297	NA	ZRANB2-AS1	ZRANB2 antisense RNA 1
chr1	71462899	71462947	49	*	MACS_peak_1841	30	Intron (uc001dfg.1/5733, intron 2 of 4)	1	71512189	71532865	20677	+	100132618	uc001dfr.3	-49242	NA	ZRANB2-AS1	ZRANB2 antisense RNA 1
chr1	71520030	71520078	49	*	MACS_peak_1842	30	Intron (uc001dfr.3/100132618, intron 2 of 2)	1	71471537	71513491	41955	-	5733	uc001dfq.3	-6539	ENSG00000050628	PTGER3	prostaglandin E receptor 3
chr1	71551719	71551790	72	*	MACS_peak_1843	40	Promoter (4-5kb)	1	71547007	71703406	156400	+	100852410	uc001dfu.2	4712	ENSG00000229956	ZRANB2-AS2	ZRANB2 antisense RNA 2 (head to head)
chr1	71626068	71626116	49	*	MACS_peak_1844	20	Intron (uc001dfu.2/100852410, intron 2 of 3)	1	71547007	71703406	156400	+	100852410	uc001dfu.2	79061	ENSG00000229956	ZRANB2-AS2	ZRANB2 antisense RNA 2 (head to head)
chr1	71738774	71738822	49	*	MACS_peak_1845	30	Distal Intergenic	1	71547007	71703406	156400	+	100852410	uc001dfu.2	191767	ENSG00000229956	ZRANB2-AS2	ZRANB2 antisense RNA 2 (head to head)
chr1	71806917	71806985	69	*	MACS_peak_1846	30	Distal Intergenic	1	71547007	71703406	156400	+	100852410	uc001dfu.2	259910	ENSG00000229956	ZRANB2-AS2	ZRANB2 antisense RNA 2 (head to head)
chr1	71858393	71858441	49	*	MACS_peak_1847	40	Distal Intergenic	1	71547007	71703406	156400	+	100852410	uc001dfu.2	311386	ENSG00000229956	ZRANB2-AS2	ZRANB2 antisense RNA 2 (head to head)
chr1	72096208	72096256	49	*	MACS_peak_1848	30	Intron (uc001dfv.3/257194, intron 4 of 6)	1	72259915	72302695	42781	-	100852409	uc031pmw.1	206439	ENSG00000228853	NEGR1-IT1	NEGR1 intronic transcript 1
chr1	72135352	72135400	49	*	MACS_peak_1849	20	Intron (uc001dfv.3/257194, intron 4 of 6)	1	72259915	72302695	42781	-	100852409	uc031pmw.1	167295	ENSG00000228853	NEGR1-IT1	NEGR1 intronic transcript 1
chr1	72176902	72176956	55	*	MACS_peak_1850	40	Intron (uc001dfv.3/257194, intron 3 of 6)	1	72259915	72302695	42781	-	100852409	uc031pmw.1	125739	ENSG00000228853	NEGR1-IT1	NEGR1 intronic transcript 1
chr1	72197787	72197861	75	*	MACS_peak_1851	40	Intron (uc001dfv.3/257194, intron 3 of 6)	1	72259915	72302695	42781	-	100852409	uc031pmw.1	104834	ENSG00000228853	NEGR1-IT1	NEGR1 intronic transcript 1
chr1	72354226	72354274	49	*	MACS_peak_1852	30	Intron (uc001dfv.3/257194, intron 2 of 6)	1	72259915	72302695	42781	-	100852409	uc031pmw.1	-51531	ENSG00000228853	NEGR1-IT1	NEGR1 intronic transcript 1
chr1	72388063	72388111	49	*	MACS_peak_1853	30	Intron (uc001dfv.3/257194, intron 2 of 6)	1	72259915	72302695	42781	-	100852409	uc031pmw.1	-85368	ENSG00000228853	NEGR1-IT1	NEGR1 intronic transcript 1
chr1	72765414	72765462	49	*	MACS_peak_1854	31	Distal Intergenic	1	71868625	72748405	879781	-	257194	uc010oqs.2	-17009	ENSG00000172260	NEGR1	neuronal growth regulator 1
chr1	72981228	72981276	49	*	MACS_peak_1855	30	Distal Intergenic	1	71868625	72748405	879781	-	257194	uc010oqs.2	-232823	ENSG00000172260	NEGR1	neuronal growth regulator 1
chr1	73222439	73222506	68	*	MACS_peak_1856	40	Distal Intergenic	1	71868625	72748405	879781	-	257194	uc010oqs.2	-474034	ENSG00000172260	NEGR1	neuronal growth regulator 1
chr1	73264454	73264535	82	*	MACS_peak_1857	38	Distal Intergenic	1	71868625	72748405	879781	-	257194	uc010oqs.2	-516049	ENSG00000172260	NEGR1	neuronal growth regulator 1
chr1	73428766	73428814	49	*	MACS_peak_1858	30	Distal Intergenic	1	71868625	72748405	879781	-	257194	uc010oqs.2	-680361	ENSG00000172260	NEGR1	neuronal growth regulator 1
chr1	73567580	73567665	86	*	MACS_peak_1859	20	Distal Intergenic	1	71868625	72748405	879781	-	257194	uc010oqs.2	-819175	ENSG00000172260	NEGR1	neuronal growth regulator 1
chr1	73567739	73567821	83	*	MACS_peak_1860	24	Distal Intergenic	1	71868625	72748405	879781	-	257194	uc010oqs.2	-819334	ENSG00000172260	NEGR1	neuronal growth regulator 1
chr1	73809746	73809803	58	*	MACS_peak_1861	40	Distal Intergenic	1	74491702	74663871	172170	-	127255	uc001dfy.4	854068	ENSG00000162620	LRRIQ3	leucine rich repeats and IQ motif containing 3
chr1	73838677	73838725	49	*	MACS_peak_1862	40	Distal Intergenic	1	74491702	74663871	172170	-	127255	uc001dfy.4	825146	ENSG00000162620	LRRIQ3	leucine rich repeats and IQ motif containing 3
chr1	74116841	74116932	92	*	MACS_peak_1863	20	Distal Intergenic	1	74491702	74663871	172170	-	127255	uc001dfy.4	546939	ENSG00000162620	LRRIQ3	leucine rich repeats and IQ motif containing 3
chr1	74122471	74122521	51	*	MACS_peak_1864	30	Distal Intergenic	1	74491702	74663871	172170	-	127255	uc001dfy.4	541350	ENSG00000162620	LRRIQ3	leucine rich repeats and IQ motif containing 3
chr1	74170723	74170771	49	*	MACS_peak_1865	40	Distal Intergenic	1	74491702	74663871	172170	-	127255	uc001dfy.4	493100	ENSG00000162620	LRRIQ3	leucine rich repeats and IQ motif containing 3
chr1	74540928	74540976	49	*	MACS_peak_1866	40	Intron (uc001dfy.4/127255, intron 5 of 7)	1	74491702	74663871	172170	-	127255	uc001dfy.4	122895	ENSG00000162620	LRRIQ3	leucine rich repeats and IQ motif containing 3
chr1	74640312	74640360	49	*	MACS_peak_1867	30	Intron (uc001dfy.4/127255, intron 3 of 7)	1	74491702	74663871	172170	-	127255	uc001dfy.4	23511	ENSG00000162620	LRRIQ3	leucine rich repeats and IQ motif containing 3
chr1	74713554	74713609	56	*	MACS_peak_1868	30	Intron (uc001dgc.2/100526835, intron 4 of 18)	1	74701071	75010116	309046	+	51086	uc001dgf.2	12483	ENSG00000116783	TNNI3K	TNNI3 interacting kinase
chr1	75308885	75308938	54	*	MACS_peak_1869	30	Distal Intergenic	1	75171172	75199092	27921	-	1429	uc001dgm.3	-109793	ENSG00000116791	CRYZ	crystallin zeta
chr1	75331366	75331414	49	*	MACS_peak_1870	30	Distal Intergenic	1	75171172	75199092	27921	-	1429	uc001dgm.3	-132274	ENSG00000116791	CRYZ	crystallin zeta
chr1	75379872	75379923	52	*	MACS_peak_1871	52	Distal Intergenic	1	75171172	75199092	27921	-	1429	uc001dgm.3	-180780	ENSG00000116791	CRYZ	crystallin zeta
chr1	75478062	75478110	49	*	MACS_peak_1872	29	Distal Intergenic	1	75594119	75627218	33100	+	431707	uc001dgo.3	-116009	ENSG00000162624	LHX8	LIM homeobox 8
chr1	75505691	75505739	49	*	MACS_peak_1873	30	Distal Intergenic	1	75594119	75627218	33100	+	431707	uc001dgo.3	-88380	ENSG00000162624	LHX8	LIM homeobox 8
chr1	75513104	75513152	49	*	MACS_peak_1874	30	Distal Intergenic	1	75594119	75627218	33100	+	431707	uc001dgo.3	-80967	ENSG00000162624	LHX8	LIM homeobox 8
chr1	75951474	75951522	49	*	MACS_peak_1875	30	Intron (uc001dgr.2/204962, intron 2 of 25)	1	75667816	76076799	408984	-	204962	uc001dgr.2	125277	ENSG00000137968	SLC44A5	solute carrier family 44 member 5
chr1	76081830	76081915	86	*	MACS_peak_1876	20	Promoter (<=1kb)	1	75672075	76081694	409620	-	204962	uc010ora.2	-136	ENSG00000137968	SLC44A5	solute carrier family 44 member 5
chr1	76084555	76084610	56	*	MACS_peak_1877	30	Promoter (2-3kb)	1	75672075	76081694	409620	-	204962	uc010ora.2	-2861	ENSG00000137968	SLC44A5	solute carrier family 44 member 5
chr1	76097473	76097553	81	*	MACS_peak_1878	40	Intron (uc010oqz.1/204962, intron 1 of 22)	1	75672075	76081694	409620	-	204962	uc010ora.2	-15779	ENSG00000137968	SLC44A5	solute carrier family 44 member 5
chr1	76201198	76201246	49	*	MACS_peak_1879	20	Promoter (2-3kb)	1	76198201	76229355	31155	+	34	uc010org.2	2997	ENSG00000117054	ACADM	acyl-CoA dehydrogenase medium chain
chr1	76266948	76267062	115	*	MACS_peak_1880	40	Promoter (4-5kb)	1	76262556	76378923	116368	+	4438	uc001dhd.2	4392	ENSG00000057468	MSH4	mutS homolog 4
chr1	76276622	76276721	100	*	MACS_peak_1881	40	Intron (uc001dhd.2/4438, intron 4 of 19)	1	76262556	76378923	116368	+	4438	uc001dhd.2	14066	ENSG00000057468	MSH4	mutS homolog 4
chr1	76331976	76332055	80	*	MACS_peak_1882	40	Intron (uc001dhd.2/4438, intron 8 of 19)	1	76384558	76398116	13559	-	127247	uc001dhe.2	66061	ENSG00000154007	ASB17	ankyrin repeat and SOCS box containing 17
chr1	76354723	76354802	80	*	MACS_peak_1883	24	Intron (uc001dhd.2/4438, intron 15 of 19)	1	76384558	76398116	13559	-	127247	uc001dhe.2	43314	ENSG00000154007	ASB17	ankyrin repeat and SOCS box containing 17
chr1	76505670	76505736	67	*	MACS_peak_1884	38	Distal Intergenic	1	76540389	77042892	502504	+	256435	uc001dhg.4	-34653	ENSG00000184005	ST6GALNAC3	ST6 N-acetylgalactosaminide alpha-2,6-sialyltransferase 3
chr1	76515749	76515849	101	*	MACS_peak_1885	24	Distal Intergenic	1	76540389	77042892	502504	+	256435	uc001dhg.4	-24540	ENSG00000184005	ST6GALNAC3	ST6 N-acetylgalactosaminide alpha-2,6-sialyltransferase 3
chr1	76544743	76544796	54	*	MACS_peak_1886	40	Promoter (4-5kb)	1	76540389	77096669	556281	+	256435	uc010orh.1	4354	ENSG00000184005	ST6GALNAC3	ST6 N-acetylgalactosaminide alpha-2,6-sialyltransferase 3
chr1	76701717	76701788	72	*	MACS_peak_1887	20	Intron (uc001dhg.4/256435, intron 1 of 3)	1	76540389	77096669	556281	+	256435	uc010orh.1	161328	ENSG00000184005	ST6GALNAC3	ST6 N-acetylgalactosaminide alpha-2,6-sialyltransferase 3
chr1	76777237	76777285	49	*	MACS_peak_1888	40	Intron (uc001dhg.4/256435, intron 1 of 3)	1	76540389	77096669	556281	+	256435	uc010orh.1	236848	ENSG00000184005	ST6GALNAC3	ST6 N-acetylgalactosaminide alpha-2,6-sialyltransferase 3
chr1	76880051	76880099	49	*	MACS_peak_1889	40	Intron (uc001dhg.4/256435, intron 3 of 3)	1	76540389	77096669	556281	+	256435	uc010orh.1	339662	ENSG00000184005	ST6GALNAC3	ST6 N-acetylgalactosaminide alpha-2,6-sialyltransferase 3
chr1	76909026	76909103	78	*	MACS_peak_1890	30	Intron (uc001dhg.4/256435, intron 3 of 3)	1	76540389	77096669	556281	+	256435	uc010orh.1	368637	ENSG00000184005	ST6GALNAC3	ST6 N-acetylgalactosaminide alpha-2,6-sialyltransferase 3
chr1	77026707	77026755	49	*	MACS_peak_1891	20	Intron (uc001dhg.4/256435, intron 3 of 3)	1	77333186	77529737	196552	+	81849	uc001dhi.3	-306431	ENSG00000117069	ST6GALNAC5	ST6 N-acetylgalactosaminide alpha-2,6-sialyltransferase 5
chr1	77276904	77276952	49	*	MACS_peak_1892	20	Distal Intergenic	1	77333186	77529737	196552	+	81849	uc001dhi.3	-56234	ENSG00000117069	ST6GALNAC5	ST6 N-acetylgalactosaminide alpha-2,6-sialyltransferase 5
chr1	77281220	77281268	49	*	MACS_peak_1893	30	Distal Intergenic	1	77333186	77529737	196552	+	81849	uc001dhi.3	-51918	ENSG00000117069	ST6GALNAC5	ST6 N-acetylgalactosaminide alpha-2,6-sialyltransferase 5
chr1	77390864	77390912	49	*	MACS_peak_1894	30	Intron (uc001dhi.3/81849, intron 2 of 4)	1	77334182	77529737	195556	+	81849	uc009wbw.3	56682	ENSG00000117069	ST6GALNAC5	ST6 N-acetylgalactosaminide alpha-2,6-sialyltransferase 5
chr1	77447083	77447131	49	*	MACS_peak_1895	30	Intron (uc001dhi.3/81849, intron 2 of 4)	1	77334182	77529737	195556	+	81849	uc009wbw.3	112901	ENSG00000117069	ST6GALNAC5	ST6 N-acetylgalactosaminide alpha-2,6-sialyltransferase 5
chr1	77486342	77486390	49	*	MACS_peak_1896	40	Intron (uc001dhi.3/81849, intron 2 of 4)	1	77334182	77529737	195556	+	81849	uc009wbw.3	152160	ENSG00000117069	ST6GALNAC5	ST6 N-acetylgalactosaminide alpha-2,6-sialyltransferase 5
chr1	77509725	77509773	49	*	MACS_peak_1897	27	Intron (uc001dhi.3/81849, intron 2 of 4)	1	77554667	77685132	130466	-	10026	uc001dhk.3	175359	ENSG00000142892	PIGK	phosphatidylinositol glycan anchor biosynthesis class K
chr1	77766825	77766873	49	*	MACS_peak_1898	20	Intron (uc001dhm.2/26289, intron 5 of 5)	1	77748287	78025654	277368	+	26289	uc001dho.3	18538	ENSG00000154027	AK5	adenylate kinase 5
chr1	77847625	77847726	102	*	MACS_peak_1899	24	Intron (uc001dhn.3/26289, intron 6 of 13)	1	77748287	78025654	277368	+	26289	uc001dho.3	99338	ENSG00000154027	AK5	adenylate kinase 5
chr1	77968784	77968836	53	*	MACS_peak_1900	30	Intron (uc001dhn.3/26289, intron 10 of 13)	1	78030190	78099090	68901	-	26009	uc001dhp.3	130254	ENSG00000036549	ZZZ3	zinc finger ZZ-type containing 3
chr1	78281856	78281904	49	*	MACS_peak_1901	30	Intron (uc001dhx.4/374986, intron 7 of 15)	1	78268955	78327860	58906	+	374986	uc001dhy.1	12901	ENSG00000180488	MIGA1	mitoguardin 1
chr1	78312488	78312536	49	*	MACS_peak_1902	39	Intron (uc001dhx.4/374986, intron 8 of 15)	1	78354200	78407893	53694	+	91624	uc001dia.3	-41664	ENSG00000162614	NEXN	nexilin F-actin binding protein
chr1	78330076	78330124	49	*	MACS_peak_1903	40	Intron (uc001dhx.4/374986, intron 13 of 15)	1	78354200	78407893	53694	+	91624	uc001dia.3	-24076	ENSG00000162614	NEXN	nexilin F-actin binding protein
chr1	78336531	78336580	50	*	MACS_peak_1904	30	Intron (uc001dhx.4/374986, intron 14 of 15)	1	78354200	78407893	53694	+	91624	uc001dia.3	-17620	ENSG00000162614	NEXN	nexilin F-actin binding protein
chr1	78341546	78341626	81	*	MACS_peak_1905	40	3' UTR	1	78354200	78407893	53694	+	91624	uc001dia.3	-12574	ENSG00000162614	NEXN	nexilin F-actin binding protein
chr1	78387987	78388035	49	*	MACS_peak_1906	20	Promoter (4-5kb)	1	78383810	78409576	25767	+	91624	uc001dif.1	4177	ENSG00000162614	NEXN	nexilin F-actin binding protein
chr1	78400272	78400348	77	*	MACS_peak_1907	24	Promoter (1-2kb)	1	78398727	78409578	10852	+	91624	uc001dig.4	1545	ENSG00000162614	NEXN	nexilin F-actin binding protein
chr1	78490041	78490105	65	*	MACS_peak_1908	30	Distal Intergenic	1	78470636	78482995	12360	+	11080	uc001dij.3	19405	ENSG00000162616	DNAJB4	DnaJ heat shock protein family (Hsp40) member B4
chr1	78557247	78557295	49	*	MACS_peak_1909	24	Intron (uc001dik.3/54810, intron 2 of 5)	1	78511589	78603112	91524	+	54810	uc001dik.3	45658	ENSG00000137960	GIPC2	GIPC PDZ domain containing family member 2
chr1	78845588	78845667	80	*	MACS_peak_1910	20	Distal Intergenic	1	78956728	79006386	49659	+	5737	uc001dim.3	-111061	ENSG00000122420	PTGFR	prostaglandin F receptor
chr1	78976791	78976839	49	*	MACS_peak_1911	20	Intron (uc001dim.3/5737, intron 3 of 3)	1	78956728	79006386	49659	+	5737	uc001din.3	20063	ENSG00000122420	PTGFR	prostaglandin F receptor
chr1	79276376	79276424	49	*	MACS_peak_1912	20	Distal Intergenic	1	79115477	79129763	14287	+	10561	uc001dip.4	160899	ENSG00000137965	IFI44	interferon induced protein 44
chr1	79813229	79813313	85	*	MACS_peak_1913	20	Distal Intergenic	1	79355449	79472495	117047	-	64123	uc001diq.4	-340734	ENSG00000162618	ADGRL4	adhesion G protein-coupled receptor L4
chr1	80086955	80087003	49	*	MACS_peak_1914	20	Distal Intergenic	1	79355449	79472495	117047	-	64123	uc001diq.4	-614460	ENSG00000162618	ADGRL4	adhesion G protein-coupled receptor L4
chr1	80786255	80786338	84	*	MACS_peak_1915	30	Distal Intergenic	1	81771845	82458107	686263	+	23266	uc001dis.3	-985507	ENSG00000117114	ADGRL2	adhesion G protein-coupled receptor L2
chr1	80994672	80994765	94	*	MACS_peak_1916	20	Distal Intergenic	1	81771845	82458107	686263	+	23266	uc001dis.3	-777080	ENSG00000117114	ADGRL2	adhesion G protein-coupled receptor L2
chr1	81155765	81155813	49	*	MACS_peak_1917	30	Distal Intergenic	1	81771845	82458107	686263	+	23266	uc001dis.3	-616032	ENSG00000117114	ADGRL2	adhesion G protein-coupled receptor L2
chr1	81552796	81552898	103	*	MACS_peak_1918	20	Distal Intergenic	1	81771845	82458107	686263	+	23266	uc001dis.3	-218947	ENSG00000117114	ADGRL2	adhesion G protein-coupled receptor L2
chr1	81803004	81803052	49	*	MACS_peak_1919	40	Intron (uc001dis.3/23266, intron 1 of 8)	1	81771845	82458107	686263	+	23266	uc001dis.3	31159	ENSG00000117114	ADGRL2	adhesion G protein-coupled receptor L2
chr1	82070847	82070895	49	*	MACS_peak_1920	39	Intron (uc001dis.3/23266, intron 4 of 8)	1	82165455	82458107	292653	+	23266	uc001dit.4	-94560	ENSG00000117114	ADGRL2	adhesion G protein-coupled receptor L2
chr1	82629546	82629597	52	*	MACS_peak_1921	40	Distal Intergenic	1	82435998	82447660	11663	+	23266	uc009wce.1	193548	ENSG00000117114	ADGRL2	adhesion G protein-coupled receptor L2
chr1	83125326	83125374	49	*	MACS_peak_1922	30	Distal Intergenic	1	82435998	82447660	11663	+	23266	uc009wce.1	689328	ENSG00000117114	ADGRL2	adhesion G protein-coupled receptor L2
chr1	83671478	83671535	58	*	MACS_peak_1923	20	Distal Intergenic	1	84259598	84379059	119462	-	100847084	uc031pmy.1	707524	ENSG00000264406	MIR548AP	microRNA 548ap
chr1	83821901	83821965	65	*	MACS_peak_1924	30	Distal Intergenic	1	84259598	84379059	119462	-	100847084	uc031pmy.1	557094	ENSG00000264406	MIR548AP	microRNA 548ap
chr1	84700392	84700456	65	*	MACS_peak_1925	30	Intron (uc001djj.3/5567, intron 9 of 9)	1	84647343	84704181	56839	+	5567	uc010orv.2	53049	ENSG00000142875	PRKACB	protein kinase cAMP-activated catalytic subunit beta
chr1	84718194	84718284	91	*	MACS_peak_1926	40	Distal Intergenic	1	84764049	84816481	52433	+	148418	uc001djr.3	-45765	ENSG00000203943	SAMD13	sterile alpha motif domain containing 13
chr1	84769062	84769118	57	*	MACS_peak_1927	40	Promoter (<=1kb)	1	84768334	84816481	48148	+	148418	uc010orx.2	728	ENSG00000203943	SAMD13	sterile alpha motif domain containing 13
chr1	85187245	85187293	49	*	MACS_peak_1928	30	Distal Intergenic	1	85121148	85156440	35293	-	117178	uc001dkk.1	-30805	ENSG00000117155	SSX2IP	SSX family member 2 interacting protein
chr1	85195764	85195826	63	*	MACS_peak_1929	40	Distal Intergenic	1	85121148	85156440	35293	-	117178	uc001dkk.1	-39324	ENSG00000117155	SSX2IP	SSX family member 2 interacting protein
chr1	85500024	85500072	49	*	MACS_peak_1930	20	Promoter (4-5kb)	1	85490241	85495642	5402	-	55283	uc031pmz.1	-4382	ENSG00000055732	MCOLN3	mucolipin 3
chr1	85622008	85622056	49	*	MACS_peak_1931	20	Downstream (1-2kb)	1	85599477	85599556	80	+	100616481	uc021opc.1	22531	ENSG00000266110	MIR4423	microRNA 4423
chr1	85683570	85683618	49	*	MACS_peak_1932	30	Distal Intergenic	1	85646846	85666728	19883	-	84144	uc001dku.4	-16842	ENSG00000097096	SYDE2	synapse defective Rho GTPase homolog 2
chr1	85777363	85777420	58	*	MACS_peak_1933	40	Intron (uc001dla.2/646626, intron 2 of 4)	1	85731460	85742587	11128	-	8915	uc021opd.1	-34776	ENSG00000142867	BCL10	B-cell CLL/lymphoma 10
chr1	85807269	85807317	49	*	MACS_peak_1934	30	Intron (uc001dla.2/646626, intron 2 of 4)	1	85784168	85870180	86013	-	23576	uc010osb.2	62863	ENSG00000153904	DDAH1	dimethylarginine dimethylaminohydrolase 1
chr1	86042049	86042097	49	*	MACS_peak_1935	20	Promoter (1-2kb)	1	85784168	86044046	259879	-	23576	uc001dlc.3	1949	ENSG00000153904	DDAH1	dimethylarginine dimethylaminohydrolase 1
chr1	86082068	86082116	49	*	MACS_peak_1936	40	Distal Intergenic	1	86046444	86049648	3205	+	3491	uc001dle.3	35624	ENSG00000142871	CYR61	cysteine rich angiogenic inducer 61
chr1	86107695	86107743	49	*	MACS_peak_1937	40	Distal Intergenic	1	86046444	86049648	3205	+	3491	uc001dle.3	61251	ENSG00000142871	CYR61	cysteine rich angiogenic inducer 61
chr1	86386944	86386992	49	*	MACS_peak_1938	40	Intron (uc001dli.3/255631, intron 1 of 34)	1	86194916	86428932	234017	-	255631	uc001dli.3	41940	ENSG00000171502	COL24A1	collagen type XXIV alpha 1 chain
chr1	86446325	86446373	49	*	MACS_peak_1939	40	Intron (uc001dlj.3/255631, intron 20 of 59)	1	86194916	86428932	234017	-	255631	uc001dli.3	-17393	ENSG00000171502	COL24A1	collagen type XXIV alpha 1 chain
chr1	86472956	86473046	91	*	MACS_peak_1940	30	Intron (uc001dlj.3/255631, intron 19 of 59)	1	86194916	86428932	234017	-	255631	uc001dli.3	-44024	ENSG00000171502	COL24A1	collagen type XXIV alpha 1 chain
chr1	86585943	86585991	49	*	MACS_peak_1941	30	Intron (uc001dlj.3/255631, intron 3 of 59)	1	86194916	86622154	427239	-	255631	uc001dlj.3	36163	ENSG00000171502	COL24A1	collagen type XXIV alpha 1 chain
chr1	86682405	86682517	113	*	MACS_peak_1942	30	Distal Intergenic	1	86510811	86622446	111636	-	255631	uc009wcq.3	-59959	ENSG00000171502	COL24A1	collagen type XXIV alpha 1 chain
chr1	86741536	86741626	91	*	MACS_peak_1943	20	Distal Intergenic	1	86510811	86622446	111636	-	255631	uc009wcq.3	-119090	ENSG00000171502	COL24A1	collagen type XXIV alpha 1 chain
chr1	86989471	86989519	49	*	MACS_peak_1944	30	Distal Intergenic	1	87012759	87046432	33674	+	22802	uc009wcs.3	-23240	ENSG00000016602	CLCA4	chloride channel accessory 4
chr1	87078285	87078333	49	*	MACS_peak_1945	30	Distal Intergenic	1	87099959	87121059	21101	+	9629	uc010osh.2	-21626	ENSG00000153923	CLCA3P	chloride channel accessory 3, pseudogene
chr1	87208518	87208566	49	*	MACS_peak_1946	30	Intron (uc001dlw.3/51100, intron 8 of 8)	1	87170253	87213867	43615	+	51100	uc001dlz.3	38265	ENSG00000097033	SH3GLB1	SH3 domain containing GRB2 like, endophilin B1
chr1	87793703	87793794	92	*	MACS_peak_1947	30	Promoter (<=1kb)	1	87794151	87814607	20457	+	8543	uc001dmi.3	-357	ENSG00000143013	LMO4	LIM domain only 4
chr1	88275038	88275086	49	*	MACS_peak_1948	30	Distal Intergenic	1	87819210	87837338	18129	-	100505768	uc001dmk.3	-437700	ENSG00000227290	LINC01364	long intergenic non-protein coding RNA 1364
chr1	88329841	88329889	49	*	MACS_peak_1949	20	Distal Intergenic	1	87819210	87837338	18129	-	100505768	uc001dmk.3	-492503	ENSG00000227290	LINC01364	long intergenic non-protein coding RNA 1364
chr1	88519854	88519902	49	*	MACS_peak_1950	20	Distal Intergenic	1	89149922	89301938	152017	+	5586	uc001dmn.3	-630020	ENSG00000065243	PKN2	protein kinase N2
chr1	88678913	88678961	49	*	MACS_peak_1951	40	Distal Intergenic	1	89149922	89301938	152017	+	5586	uc001dmn.3	-470961	ENSG00000065243	PKN2	protein kinase N2
chr1	88802963	88803011	49	*	MACS_peak_1952	20	Distal Intergenic	1	89149922	89301938	152017	+	5586	uc001dmn.3	-346911	ENSG00000065243	PKN2	protein kinase N2
chr1	88856720	88856808	89	*	MACS_peak_1953	20	Distal Intergenic	1	89149922	89301938	152017	+	5586	uc001dmn.3	-293114	ENSG00000065243	PKN2	protein kinase N2
chr1	88928599	88928656	58	*	MACS_peak_1954	40	Distal Intergenic	1	89149922	89301938	152017	+	5586	uc001dmn.3	-221266	ENSG00000065243	PKN2	protein kinase N2
chr1	89055225	89055273	49	*	MACS_peak_1955	30	Intron (uc021opn.1/uc021opn.1, intron 1 of 3)	1	89149922	89301938	152017	+	5586	uc001dmn.3	-94649	ENSG00000065243	PKN2	protein kinase N2
chr1	89167822	89167870	49	*	MACS_peak_1956	20	Intron (uc001dmn.3/5586, intron 1 of 21)	1	89149922	89301938	152017	+	5586	uc010osq.2	17900	ENSG00000065243	PKN2	protein kinase N2
chr1	89189115	89189185	71	*	MACS_peak_1957	30	Intron (uc001dmn.3/5586, intron 1 of 21)	1	89149922	89301938	152017	+	5586	uc010osq.2	39193	ENSG00000065243	PKN2	protein kinase N2
chr1	89358591	89358703	113	*	MACS_peak_1958	30	Promoter (1-2kb)	1	89325823	89357301	31479	-	2959	uc009wcw.1	-1290	ENSG00000137947	GTF2B	general transcription factor IIB
chr1	89482330	89482378	49	*	MACS_peak_1959	20	Intron (uc001dmt.3/2635, intron 2 of 10)	1	89472360	89488549	16190	-	2635	uc001dmt.3	6171	ENSG00000117226	GBP3	guanylate binding protein 3
chr1	89719510	89719558	49	*	MACS_peak_1960	30	Distal Intergenic	1	89728366	89738487	10122	-	115362	uc001dne.1	18929	ENSG00000154451	GBP5	guanylate binding protein 5
chr1	89732729	89732777	49	*	MACS_peak_1961	30	Exon (uc001dnc.3/115362, exon 6 of 12)	1	89728366	89738487	10122	-	115362	uc001dne.1	5710	ENSG00000154451	GBP5	guanylate binding protein 5
chr1	90074734	90074782	49	*	MACS_peak_1962	20	Distal Intergenic	1	90090408	90098453	8046	-	400761	uc001dnk.1	23671	ENSG00000231999	LRRC8C-DT	LRRC8C divergent transcript
chr1	90128843	90128891	49	*	MACS_peak_1963	30	Intron (uc001dnl.4/84230, intron 1 of 2)	1	90098644	90185094	86451	+	84230	uc001dnl.4	30199	ENSG00000171488	LRRC8C	leucine rich repeat containing 8 VRAC subunit C
chr1	90260655	90260716	62	*	MACS_peak_1964	40	Distal Intergenic	1	90286573	90401989	115417	+	55144	uc001dnm.3	-25857	ENSG00000171492	LRRC8D	leucine rich repeat containing 8 VRAC subunit D
chr1	90286257	90286305	49	*	MACS_peak_1965	30	Promoter (<=1kb)	1	90286573	90401989	115417	+	55144	uc001dnm.3	-268	ENSG00000171492	LRRC8D	leucine rich repeat containing 8 VRAC subunit D
chr1	90311608	90311656	49	*	MACS_peak_1966	20	Intron (uc001dnm.3/55144, intron 2 of 2)	1	90287480	90401989	114510	+	55144	uc001dnn.3	24128	ENSG00000171492	LRRC8D	leucine rich repeat containing 8 VRAC subunit D
chr1	90615228	90615296	69	*	MACS_peak_1967	30	Distal Intergenic	1	90460678	90494094	33417	+	284695	uc009wda.1	154550	ENSG00000162664	ZNF326	zinc finger protein 326
chr1	90618383	90618431	49	*	MACS_peak_1968	40	Distal Intergenic	1	90460678	90494094	33417	+	284695	uc009wda.1	157705	ENSG00000162664	ZNF326	zinc finger protein 326
chr1	90631760	90631808	49	*	MACS_peak_1969	30	Distal Intergenic	1	90460678	90494094	33417	+	284695	uc009wda.1	171082	ENSG00000162664	ZNF326	zinc finger protein 326
chr1	90826462	90826530	69	*	MACS_peak_1970	30	Distal Intergenic	1	91177579	91182794	5216	-	343472	uc001dns.3	356264	ENSG00000143032	BARHL2	BarH like homeobox 2
chr1	90851517	90851576	60	*	MACS_peak_1971	30	Distal Intergenic	1	91177579	91182794	5216	-	343472	uc001dns.3	331218	ENSG00000143032	BARHL2	BarH like homeobox 2
chr1	91062276	91062324	49	*	MACS_peak_1972	30	Distal Intergenic	1	91177579	91182794	5216	-	343472	uc001dns.3	120470	ENSG00000143032	BARHL2	BarH like homeobox 2
chr1	91098451	91098532	82	*	MACS_peak_1973	20	Distal Intergenic	1	91177579	91182794	5216	-	343472	uc001dns.3	84262	ENSG00000143032	BARHL2	BarH like homeobox 2
chr1	91177975	91178037	63	*	MACS_peak_1974	40	Promoter (4-5kb)	1	91177579	91182794	5216	-	343472	uc001dns.3	4757	ENSG00000143032	BARHL2	BarH like homeobox 2
chr1	91192582	91192630	49	*	MACS_peak_1975	40	Distal Intergenic	1	91177579	91182794	5216	-	343472	uc001dns.3	-9788	ENSG00000143032	BARHL2	BarH like homeobox 2
chr1	91237047	91237095	49	*	MACS_peak_1976	30	Distal Intergenic	1	91177579	91182794	5216	-	343472	uc001dns.3	-54253	ENSG00000143032	BARHL2	BarH like homeobox 2
chr1	91513742	91513790	49	*	MACS_peak_1977	20	Distal Intergenic	1	91380857	91487812	106956	-	84146	uc001dnx.3	-25930	ENSG00000122482	ZNF644	zinc finger protein 644
chr1	91528273	91528328	56	*	MACS_peak_1978	46	Distal Intergenic	1	91380857	91487812	106956	-	84146	uc001dnx.3	-40461	ENSG00000122482	ZNF644	zinc finger protein 644
chr1	91547366	91547414	49	*	MACS_peak_1979	20	Distal Intergenic	1	91380857	91487812	106956	-	84146	uc001dnx.3	-59554	ENSG00000122482	ZNF644	zinc finger protein 644
chr1	91780467	91780515	49	*	MACS_peak_1980	20	Intron (uc009wdb.3/164045, intron 11 of 20)	1	91727744	91813033	85290	-	164045	uc001dob.4	32518	ENSG00000162669	HFM1	HFM1, ATP dependent DNA helicase homolog
chr1	92021520	92021568	49	*	MACS_peak_1981	30	Distal Intergenic	1	91980376	91991321	10946	+	8317	uc009wdd.3	41144	ENSG00000097046	CDC7	cell division cycle 7
chr1	92142907	92142960	54	*	MACS_peak_1982	30	Downstream (2-3kb)	1	91980376	91991321	10946	+	8317	uc009wdd.3	162531	ENSG00000097046	CDC7	cell division cycle 7
chr1	92171081	92171135	55	*	MACS_peak_1983	40	Intron (uc009wde.3/7049, intron 17 of 19)	1	92145900	92327603	181704	-	7049	uc009wde.3	156468	ENSG00000069702	TGFBR3	transforming growth factor beta receptor 3
chr1	92177773	92177826	54	*	MACS_peak_1984	40	Exon (uc009wde.3/7049, exon 16 of 20)	1	92145900	92327603	181704	-	7049	uc009wde.3	149777	ENSG00000069702	TGFBR3	transforming growth factor beta receptor 3
chr1	92230123	92230206	84	*	MACS_peak_1985	20	Intron (uc009wde.3/7049, intron 5 of 19)	1	92145900	92327603	181704	-	7049	uc009wde.3	97397	ENSG00000069702	TGFBR3	transforming growth factor beta receptor 3
chr1	92266521	92266625	105	*	MACS_peak_1986	24	5' UTR	1	92145900	92327603	181704	-	7049	uc009wde.3	60978	ENSG00000069702	TGFBR3	transforming growth factor beta receptor 3
chr1	92306537	92306586	50	*	MACS_peak_1987	40	Intron (uc009wde.3/7049, intron 1 of 19)	1	92145900	92327603	181704	-	7049	uc009wde.3	21017	ENSG00000069702	TGFBR3	transforming growth factor beta receptor 3
chr1	92321730	92321778	49	*	MACS_peak_1988	30	Intron (uc009wde.3/7049, intron 1 of 19)	1	92145900	92327603	181704	-	7049	uc009wde.3	5825	ENSG00000069702	TGFBR3	transforming growth factor beta receptor 3
chr1	92352379	92352466	88	*	MACS_peak_1989	30	Promoter (<=1kb)	1	92145900	92351836	205937	-	7049	uc010osy.2	-543	ENSG00000069702	TGFBR3	transforming growth factor beta receptor 3
chr1	92384206	92384254	49	*	MACS_peak_1990	30	Distal Intergenic	1	92145900	92371559	225660	-	7049	uc001doj.3	-12647	ENSG00000069702	TGFBR3	transforming growth factor beta receptor 3
chr1	92930812	92930868	57	*	MACS_peak_1991	20	Distal Intergenic	1	92940318	92949356	9039	-	2672	uc001dou.4	18488	ENSG00000162676	GFI1	growth factor independent 1 transcriptional repressor
chr1	93297825	93297873	49	*	MACS_peak_1992	30	Promoter (<=1kb)	1	93297917	93307481	9565	+	6125	uc001dpb.3	-44	ENSG00000122406	RPL5	ribosomal protein L5
chr1	93377252	93377300	49	*	MACS_peak_1993	30	Intron (uc001dpc.3/388650, intron 1 of 4)	1	93307717	93342707	34991	-	388650	uc021opu.1	-34545	ENSG00000154511	FAM69A	family with sequence similarity 69 member A
chr1	93424584	93424632	49	*	MACS_peak_1994	30	Promoter (2-3kb)	1	93298286	93427079	128794	-	388650	uc001dpc.3	2447	ENSG00000154511	FAM69A	family with sequence similarity 69 member A
chr1	93470231	93470279	49	*	MACS_peak_1995	30	Distal Intergenic	1	93307717	93427079	119363	-	388650	uc021opw.1	-43152	ENSG00000154511	FAM69A	family with sequence similarity 69 member A
chr1	93481459	93481507	49	*	MACS_peak_1996	20	Distal Intergenic	1	93307717	93427079	119363	-	388650	uc021opw.1	-54380	ENSG00000154511	FAM69A	family with sequence similarity 69 member A
chr1	93537195	93537304	110	*	MACS_peak_1997	30	Distal Intergenic	1	93544792	93604638	59847	+	22823	uc001dpi.4	-7488	ENSG00000143033	MTF2	metal response element binding transcription factor 2
chr1	93555728	93555776	49	*	MACS_peak_1998	30	Intron (uc001dpi.4/22823, intron 1 of 13)	1	93544792	93604638	59847	+	22823	uc010oti.2	10936	ENSG00000143033	MTF2	metal response element binding transcription factor 2
chr1	93626149	93626225	77	*	MACS_peak_1999	40	Intron (uc001dpn.3/50999, intron 1 of 3)	1	93615299	93646246	30948	-	50999	uc001dpn.3	20021	ENSG00000117500	TMED5	transmembrane p24 trafficking protein 5
[truncated: 42,455 more rows]

## Sheet: EZH2
seqnames	start	end	width	strand	V4	V5	annotation	geneChr	geneStart	geneEnd	geneLength	geneStrand	geneId	transcriptId	distanceToTSS	ENSEMBL	SYMBOL	GENENAME
chr1	250565	250637	73	*	MACS_peak_1	44	Distal Intergenic	1	322037	326938	4902	+	100133331	uc009vjk.2	-71400	NA	LOC100133331	uncharacterized LOC100133331
chr1	537161	537223	63	*	MACS_peak_2	55	Distal Intergenic	1	621096	622034	939	-	729759	uc010nxv.2	84811	ENSG00000284733	OR4F29	olfactory receptor family 4 subfamily F member 29
chr1	564505	564557	53	*	MACS_peak_3	30	Distal Intergenic	1	621096	622034	939	-	729759	uc010nxv.2	57477	ENSG00000284733	OR4F29	olfactory receptor family 4 subfamily F member 29
chr1	565043	565095	53	*	MACS_peak_4	48	Distal Intergenic	1	621096	622034	939	-	729759	uc010nxv.2	56939	ENSG00000284733	OR4F29	olfactory receptor family 4 subfamily F member 29
chr1	567363	567448	86	*	MACS_peak_5	36	Distal Intergenic	1	621096	622034	939	-	729759	uc010nxv.2	54586	ENSG00000284733	OR4F29	olfactory receptor family 4 subfamily F member 29
chr1	577436	577484	49	*	MACS_peak_6	31	Distal Intergenic	1	621096	622034	939	-	729759	uc010nxv.2	44550	ENSG00000284733	OR4F29	olfactory receptor family 4 subfamily F member 29
chr1	756887	756935	49	*	MACS_peak_7	37	Distal Intergenic	1	761586	762902	1317	-	79854	uc010nxx.2	5967	ENSG00000225880	LINC00115	long intergenic non-protein coding RNA 115
chr1	859174	859222	49	*	MACS_peak_8	31	Promoter (1-2kb)	1	860530	871276	10747	+	148398	uc001abv.1	-1308	ENSG00000187634	SAMD11	sterile alpha motif domain containing 11
chr1	869194	869242	49	*	MACS_peak_9	33	Intron (uc001abv.1/148398, intron 4 of 4)	1	874655	879533	4879	+	148398	uc031pko.1	-5413	ENSG00000187634	SAMD11	sterile alpha motif domain containing 11
chr1	876580	876652	73	*	MACS_peak_10	43	Promoter (<=1kb)	1	876524	879961	3438	+	148398	uc031pkp.1	56	ENSG00000187634	SAMD11	sterile alpha motif domain containing 11
chr1	895175	895273	99	*	MACS_peak_11	36	Promoter (<=1kb)	1	893649	894679	1031	-	26155	uc009vjr.2	-496	ENSG00000188976	NOC2L	NOC2 like nucleolar associated transcriptional repressor
chr1	896617	896697	81	*	MACS_peak_12	32	Promoter (<=1kb)	1	896829	897858	1030	+	339451	uc001acb.1	-132	ENSG00000187961	KLHL17	kelch like family member 17
chr1	908511	908598	88	*	MACS_peak_13	42	Promoter (3-4kb)	1	910579	912021	1443	-	84808	uc001acg.2	3423	ENSG00000187642	PERM1	PPARGC1 and ESRR induced regulator, muscle 1
chr1	911033	911081	49	*	MACS_peak_14	40	Promoter (<=1kb)	1	910579	912021	1443	-	84808	uc001acg.2	940	ENSG00000187642	PERM1	PPARGC1 and ESRR induced regulator, muscle 1
chr1	914633	914771	139	*	MACS_peak_15	35	Promoter (2-3kb)	1	910579	912021	1443	-	84808	uc001acg.2	-2612	ENSG00000187642	PERM1	PPARGC1 and ESRR induced regulator, muscle 1
chr1	919391	919456	66	*	MACS_peak_16	35	Promoter (1-2kb)	1	910579	917473	6895	-	84808	uc001ach.2	-1918	ENSG00000187642	PERM1	PPARGC1 and ESRR induced regulator, muscle 1
chr1	953928	953976	49	*	MACS_peak_17	68	Promoter (1-2kb)	1	955503	991499	35997	+	375790	uc001ack.2	-1527	ENSG00000188157	AGRN	agrin
chr1	968816	968917	102	*	MACS_peak_18	33	Intron (uc001ack.2/375790, intron 2 of 35)	1	955503	991499	35997	+	375790	uc001ack.2	13313	ENSG00000188157	AGRN	agrin
chr1	990504	990559	56	*	MACS_peak_19	36	3' UTR	1	1007126	1009687	2562	-	401934	uc021oen.1	19128	ENSG00000237330	RNF223	ring finger protein 223
chr1	1026333	1026381	49	*	MACS_peak_20	36	Promoter (<=1kb)	1	1017198	1026945	9748	-	54991	uc010nyd.1	564	ENSG00000131591	C1orf159	chromosome 1 open reading frame 159
chr1	1027974	1028022	49	*	MACS_peak_21	35	Promoter (<=1kb)	1	1017198	1027554	10357	-	54991	uc001acn.2	-420	ENSG00000131591	C1orf159	chromosome 1 open reading frame 159
chr1	1093458	1093526	69	*	MACS_peak_22	31	Distal Intergenic	1	1102484	1102578	95	+	406984	uc001acw.2	-8958	ENSG00000207730	MIR200B	microRNA 200b
chr1	1102213	1102279	67	*	MACS_peak_23	35	Promoter (<=1kb)	1	1102484	1102578	95	+	406984	uc001acw.2	-205	ENSG00000207730	MIR200B	microRNA 200b
chr1	1133366	1133414	49	*	MACS_peak_24	53	Distal Intergenic	1	1138888	1141060	2173	-	8784	uc001ada.3	7646	ENSG00000186891	TNFRSF18	TNF receptor superfamily member 18
chr1	1137389	1137484	96	*	MACS_peak_25	34	Promoter (3-4kb)	1	1138888	1141060	2173	-	8784	uc001ada.3	3576	ENSG00000186891	TNFRSF18	TNF receptor superfamily member 18
chr1	1164240	1164288	49	*	MACS_peak_26	35	Promoter (3-4kb)	1	1152288	1167447	15160	-	51150	uc001adh.4	3159	ENSG00000078808	SDF4	stromal cell derived factor 4
chr1	1183533	1183581	49	*	MACS_peak_27	47	Promoter (1-2kb)	1	1177826	1182102	4277	-	388581	uc001adl.2	-1431	ENSG00000184163	C1QTNF12	C1q and TNF related 12
chr1	1184395	1184479	85	*	MACS_peak_28	34	Promoter (2-3kb)	1	1177826	1182102	4277	-	388581	uc001adl.2	-2293	ENSG00000184163	C1QTNF12	C1q and TNF related 12
chr1	1208078	1208126	49	*	MACS_peak_29	31	Promoter (1-2kb)	1	1189292	1209234	19943	-	118424	uc001ado.3	1108	ENSG00000160087	UBE2J2	ubiquitin conjugating enzyme E2 J2
chr1	1226576	1226624	49	*	MACS_peak_30	34	Intron (uc001adt.1/6339, intron 17 of 17)	1	1227764	1234335	6572	-	116983	uc001ady.2	7711	ENSG00000131584	ACAP3	ArfGAP with coiled-coil, ankyrin repeat and PH domains 3
chr1	1228561	1228627	67	*	MACS_peak_31	31	3' UTR	1	1227764	1234335	6572	-	116983	uc001ady.2	5708	ENSG00000131584	ACAP3	ArfGAP with coiled-coil, ankyrin repeat and PH domains 3
chr1	1238853	1238932	80	*	MACS_peak_32	34	Promoter (2-3kb)	1	1227764	1241309	13546	-	116983	uc001aea.2	2377	ENSG00000131584	ACAP3	ArfGAP with coiled-coil, ankyrin repeat and PH domains 3
chr1	1243656	1243741	86	*	MACS_peak_33	34	Promoter (<=1kb)	1	1243994	1247057	3064	+	126789	uc001aed.3	-253	ENSG00000169972	PUSL1	pseudouridylate synthase-like 1
chr1	1267741	1267789	49	*	MACS_peak_34	32	Promoter (1-2kb)	1	1266726	1269844	3119	+	83756	uc010nyk.2	1015	ENSG00000169962	TAS1R3	taste 1 receptor member 3
chr1	1273942	1274055	114	*	MACS_peak_35	39	Promoter (1-2kb)	1	1270658	1275557	4900	-	1855	uc002quu.3	1502	ENSG00000107404	DVL1	dishevelled segment polarity protein 1
chr1	1275328	1275384	57	*	MACS_peak_36	32	Promoter (<=1kb)	1	1270658	1275557	4900	-	1855	uc002quu.3	173	ENSG00000107404	DVL1	dishevelled segment polarity protein 1
chr1	1316455	1316503	49	*	MACS_peak_37	34	Distal Intergenic	1	1309110	1310818	1709	-	54998	uc001afc.2	-5637	ENSG00000175756	AURKAIP1	aurora kinase A interacting protein 1
chr1	1332400	1332467	68	*	MACS_peak_38	50	Promoter (1-2kb)	1	1321091	1333722	12632	-	81669	uc001afg.1	1255	ENSG00000221978	CCNL2	cyclin L2
chr1	1349074	1349133	60	*	MACS_peak_39	35	Distal Intergenic	1	1340413	1342693	2281	-	55052	uc010nyn.1	-6381	ENSG00000242485	MRPL20	mitochondrial ribosomal protein L20
chr1	1367690	1367767	78	*	MACS_peak_40	36	Promoter (3-4kb)	1	1370903	1378262	7360	+	64856	uc001afr.3	-3136	ENSG00000179403	VWA1	von Willebrand factor A domain containing 1
chr1	1370104	1370199	96	*	MACS_peak_41	35	Promoter (<=1kb)	1	1370903	1378262	7360	+	64856	uc001afr.3	-704	ENSG00000179403	VWA1	von Willebrand factor A domain containing 1
chr1	1386487	1386548	62	*	MACS_peak_42	30	Promoter (1-2kb)	1	1385069	1405538	20470	+	219293	uc001aft.2	1418	ENSG00000215915	ATAD3C	ATPase family, AAA domain containing 3C
chr1	1402950	1403029	80	*	MACS_peak_43	38	Promoter (4-5kb)	1	1407164	1431582	24419	+	83858	uc001afv.3	-4135	ENSG00000160072	ATAD3B	ATPase family, AAA domain containing 3B
chr1	1415269	1415384	116	*	MACS_peak_44	32	Promoter (1-2kb)	1	1413406	1431582	18177	+	83858	uc001afx.3	1863	ENSG00000160072	ATAD3B	ATPase family, AAA domain containing 3B
chr1	1462580	1462670	91	*	MACS_peak_45	36	Intron (uc001afz.2/55210, intron 13 of 15)	1	1470158	1475740	5583	-	339453	uc009vkf.3	13070	ENSG00000205090	TMEM240	transmembrane protein 240
chr1	1568304	1568352	49	*	MACS_peak_46	33	Promoter (<=1kb)	1	1568162	1570030	1869	+	8510	uc001agr.3	142	ENSG00000189409	MMP23B	matrix metallopeptidase 23B
chr1	1568944	1568992	49	*	MACS_peak_47	34	Promoter (<=1kb)	1	1568567	1570030	1464	+	8510	uc009vki.3	377	ENSG00000189409	MMP23B	matrix metallopeptidase 23B
chr1	1590637	1590761	125	*	MACS_peak_48	49	Intron (uc001ags.1/984, intron 2 of 15)	1	1577747	1580625	2879	-	984	uc010nyr.1	-10012	ENSG00000248333	CDK11B	cyclin dependent kinase 11B
chr1	1614604	1614663	60	*	MACS_peak_49	33	Intron (uc001ags.1/984, intron 2 of 15)	1	1601214	1608285	7072	-	728661	uc021oeu.1	-6319	ENSG00000189339	SLC35E2B	solute carrier family 35 member E2B
chr1	1625398	1625466	69	*	MACS_peak_50	37	Promoter (1-2kb)	1	1601877	1624243	22367	-	728661	uc009vkn.2	-1155	ENSG00000189339	SLC35E2B	solute carrier family 35 member E2B
chr1	1655937	1655996	60	*	MACS_peak_51	34	Promoter (<=1kb)	1	1640233	1655791	15559	-	728642	uc009vkv.1	-146	ENSG00000008128	CDK11A	cyclin dependent kinase 11A
chr1	1681512	1681605	94	*	MACS_peak_52	35	Promoter (4-5kb)	1	1658824	1677438	18615	-	9906	uc001aia.2	-4074	ENSG00000215790	SLC35E2	solute carrier family 35 member E2
chr1	1800003	1800051	49	*	MACS_peak_53	32	Intron (uc001aif.3/2782, intron 1 of 11)	1	1716725	1822526	105802	-	2782	uc001aif.3	22475	ENSG00000078369	GNB1	G protein subunit beta 1
chr1	1821950	1822060	111	*	MACS_peak_54	37	Promoter (<=1kb)	1	1716725	1822526	105802	-	2782	uc001aif.3	466	ENSG00000078369	GNB1	G protein subunit beta 1
chr1	1908915	1908963	49	*	MACS_peak_55	32	Intron (uc001aim.1/85452, intron 6 of 17)	1	1886586	1922414	35829	-	85452	uc009vkz.1	13451	ENSG00000142609	CFAP74	cilia and flagella associated protein 74
chr1	1986987	1987035	49	*	MACS_peak_56	30	Exon (uc001aiq.3/5590, exon 2 of 18)	1	1981909	2116834	134926	+	5590	uc001aiq.3	5078	ENSG00000067606	PRKCZ	protein kinase C zeta
chr1	2059898	2059958	61	*	MACS_peak_57	34	Intron (uc001aiq.3/5590, intron 4 of 17)	1	2076796	2088167	11372	+	5590	uc009vlb.3	-16838	ENSG00000067606	PRKCZ	protein kinase C zeta
chr1	2094858	2094906	49	*	MACS_peak_58	41	Intron (uc001aiq.3/5590, intron 10 of 17)	1	2100287	2116834	16548	+	5590	uc001ait.3	-5381	ENSG00000067606	PRKCZ	protein kinase C zeta
chr1	2128823	2128889	67	*	MACS_peak_59	38	Promoter (2-3kb)	1	2123334	2126214	2881	-	199990	uc031pkv.1	-2609	ENSG00000162585	FAAP20	Fanconi anemia core complex associated protein 20
chr1	2131921	2132009	89	*	MACS_peak_60	34	Intron (uc001aix.2/199990, intron 5 of 7)	1	2123334	2126214	2881	-	199990	uc031pkv.1	-5707	ENSG00000162585	FAAP20	Fanconi anemia core complex associated protein 20
chr1	2151116	2151164	49	*	MACS_peak_61	31	Distal Intergenic	1	2160134	2241652	81519	+	6497	uc001aja.4	-8970	ENSG00000157933	SKI	SKI proto-oncogene
chr1	2166688	2166736	49	*	MACS_peak_62	41	Intron (uc001aja.4/6497, intron 1 of 6)	1	2160134	2241652	81519	+	6497	uc001aja.4	6554	ENSG00000157933	SKI	SKI proto-oncogene
chr1	2168097	2168172	76	*	MACS_peak_63	32	Intron (uc001aja.4/6497, intron 1 of 6)	1	2160134	2241652	81519	+	6497	uc001aja.4	7963	ENSG00000157933	SKI	SKI proto-oncogene
chr1	2181732	2181780	49	*	MACS_peak_64	38	Intron (uc001aja.4/6497, intron 1 of 6)	1	2160134	2241652	81519	+	6497	uc001aja.4	21598	ENSG00000157933	SKI	SKI proto-oncogene
chr1	2234402	2234525	124	*	MACS_peak_65	33	Exon (uc001aja.4/6497, exon 2 of 7)	1	2281853	2284100	2248	-	100129534	uc001ajc.3	49575	ENSG00000269896	LOC100129534	small nuclear ribonucleoprotein polypeptide N pseudogene
chr1	2237943	2237991	49	*	MACS_peak_66	49	Intron (uc001aja.4/6497, intron 6 of 6)	1	2281853	2284100	2248	-	100129534	uc001ajc.3	46109	ENSG00000269896	LOC100129534	small nuclear ribonucleoprotein polypeptide N pseudogene
chr1	2242701	2242749	49	*	MACS_peak_67	31	Distal Intergenic	1	2281853	2284100	2248	-	100129534	uc001ajc.3	41351	ENSG00000269896	LOC100129534	small nuclear ribonucleoprotein polypeptide N pseudogene
chr1	2328521	2328569	49	*	MACS_peak_68	31	Exon (uc001aje.2/11079, exon 3 of 7)	1	2323214	2336885	13672	+	11079	uc001ajf.2	5307	ENSG00000157916	RER1	retention in endoplasmic reticulum sorting receptor 1
chr1	2347025	2347073	49	*	MACS_peak_69	31	Promoter (3-4kb)	1	2336241	2344010	7770	-	5192	uc001ajh.3	-3015	ENSG00000157911	PEX10	peroxisomal biogenesis factor 10
chr1	2360940	2360988	49	*	MACS_peak_70	34	Distal Intergenic	1	2336241	2344010	7770	-	5192	uc001ajh.3	-16930	ENSG00000157911	PEX10	peroxisomal biogenesis factor 10
chr1	2363256	2363304	49	*	MACS_peak_71	52	Distal Intergenic	1	2336241	2344010	7770	-	5192	uc001ajh.3	-19246	ENSG00000157911	PEX10	peroxisomal biogenesis factor 10
chr1	2369037	2369085	49	*	MACS_peak_72	35	Distal Intergenic	1	2336241	2344010	7770	-	5192	uc001ajh.3	-25027	ENSG00000157911	PEX10	peroxisomal biogenesis factor 10
chr1	2370420	2370468	49	*	MACS_peak_73	34	Distal Intergenic	1	2336241	2344010	7770	-	5192	uc001ajh.3	-26410	ENSG00000157911	PEX10	peroxisomal biogenesis factor 10
chr1	2433762	2433810	49	*	MACS_peak_74	44	Promoter (3-4kb)	1	2430183	2436964	6782	+	9651	uc001ajl.1	3579	ENSG00000149527	PLCH2	phospholipase C eta 2
chr1	2461223	2461271	49	*	MACS_peak_75	31	Promoter (<=1kb)	1	2460184	2461684	1501	-	388585	uc001ajn.3	413	ENSG00000197921	HES5	hes family bHLH transcription factor 5
chr1	2517905	2518019	115	*	MACS_peak_76	32	Promoter (<=1kb)	1	2517899	2522908	5010	+	127281	uc021oex.1	6	ENSG00000157870	FAM213B	family with sequence similarity 213 member B
chr1	2575398	2575446	49	*	MACS_peak_77	33	Intron (uc021oey.1/100287898, intron 6 of 6)	1	2522081	2564481	42401	-	79258	uc001ajy.2	-10917	ENSG00000142606	MMEL1	membrane metalloendopeptidase like 1
chr1	2586562	2586641	80	*	MACS_peak_78	31	Intron (uc021oey.1/100287898, intron 4 of 6)	1	2522081	2564481	42401	-	79258	uc001ajy.2	-22081	ENSG00000142606	MMEL1	membrane metalloendopeptidase like 1
chr1	2603314	2603376	63	*	MACS_peak_79	42	Intron (uc021oey.1/100287898, intron 4 of 6)	1	2522081	2564481	42401	-	79258	uc001ajy.2	-38833	ENSG00000142606	MMEL1	membrane metalloendopeptidase like 1
chr1	2605977	2606027	51	*	MACS_peak_80	41	Intron (uc021oey.1/100287898, intron 4 of 6)	1	2522081	2564481	42401	-	79258	uc001ajy.2	-41496	ENSG00000142606	MMEL1	membrane metalloendopeptidase like 1
chr1	2612861	2612918	58	*	MACS_peak_81	34	Intron (uc021oey.1/100287898, intron 4 of 6)	1	2522081	2564481	42401	-	79258	uc001ajy.2	-48380	ENSG00000142606	MMEL1	membrane metalloendopeptidase like 1
chr1	2622718	2622788	71	*	MACS_peak_82	57	Intron (uc021oey.1/100287898, intron 4 of 6)	1	2522081	2564481	42401	-	79258	uc001ajy.2	-58237	ENSG00000142606	MMEL1	membrane metalloendopeptidase like 1
chr1	2623481	2623553	73	*	MACS_peak_83	45	Intron (uc021oey.1/100287898, intron 4 of 6)	1	2522081	2564481	42401	-	79258	uc001ajy.2	-59000	ENSG00000142606	MMEL1	membrane metalloendopeptidase like 1
chr1	2625495	2625614	120	*	MACS_peak_84	40	Intron (uc021oey.1/100287898, intron 4 of 6)	1	2522081	2564481	42401	-	79258	uc001ajy.2	-61014	ENSG00000142606	MMEL1	membrane metalloendopeptidase like 1
chr1	2627002	2627062	61	*	MACS_peak_85	32	Intron (uc021oey.1/100287898, intron 4 of 6)	1	2522081	2564481	42401	-	79258	uc001ajy.2	-62521	ENSG00000142606	MMEL1	membrane metalloendopeptidase like 1
chr1	2684345	2684393	49	*	MACS_peak_86	32	Intron (uc021oey.1/100287898, intron 4 of 6)	1	2572807	2706230	133424	-	100287898	uc021oey.1	21837	ENSG00000215912	TTC34	tetratricopeptide repeat domain 34
chr1	2693675	2693732	58	*	MACS_peak_87	54	Intron (uc021oey.1/100287898, intron 4 of 6)	1	2572807	2706230	133424	-	100287898	uc021oey.1	12498	ENSG00000215912	TTC34	tetratricopeptide repeat domain 34
chr1	2706947	2706995	49	*	MACS_peak_88	53	Promoter (<=1kb)	1	2572807	2706230	133424	-	100287898	uc021oey.1	-717	ENSG00000215912	TTC34	tetratricopeptide repeat domain 34
chr1	2791643	2791733	91	*	MACS_peak_89	33	Distal Intergenic	1	2572807	2706230	133424	-	100287898	uc021oey.1	-85413	ENSG00000215912	TTC34	tetratricopeptide repeat domain 34
chr1	2805911	2805982	72	*	MACS_peak_90	35	Distal Intergenic	1	2572807	2706230	133424	-	100287898	uc021oey.1	-99681	ENSG00000215912	TTC34	tetratricopeptide repeat domain 34
chr1	2885908	2885956	49	*	MACS_peak_91	42	Distal Intergenic	1	2938046	2939467	1422	+	140625	uc001ajz.3	-52090	ENSG00000169717	ACTRT2	actin related protein T2
chr1	2891490	2891538	49	*	MACS_peak_92	33	Distal Intergenic	1	2938046	2939467	1422	+	140625	uc001ajz.3	-46508	ENSG00000169717	ACTRT2	actin related protein T2
chr1	2980390	2980438	49	*	MACS_peak_93	42	Promoter (<=1kb)	1	2976181	2980350	4170	-	440556	uc001aka.3	-40	ENSG00000177133	LINC00982	long intergenic non-protein coding RNA 982
chr1	2986443	2986491	49	*	MACS_peak_94	46	Promoter (<=1kb)	1	2985742	3355185	369444	+	63976	uc009vlh.3	701	ENSG00000142611	PRDM16	PR/SET domain 16
chr1	3012283	3012331	49	*	MACS_peak_95	35	Intron (uc001akc.3/63976, intron 1 of 16)	1	2985742	3355185	369444	+	63976	uc009vlh.3	26541	ENSG00000142611	PRDM16	PR/SET domain 16
chr1	3111637	3111685	49	*	MACS_peak_96	34	Intron (uc001akc.3/63976, intron 2 of 16)	1	3044539	3044599	61	+	100422968	uc021oez.1	67098	ENSG00000283572	MIR4251	microRNA 4251
chr1	3137650	3137698	49	*	MACS_peak_97	39	Intron (uc001akc.3/63976, intron 2 of 16)	1	3044539	3044599	61	+	100422968	uc021oez.1	93111	ENSG00000283572	MIR4251	microRNA 4251
chr1	3205348	3205427	80	*	MACS_peak_98	31	Intron (uc001akc.3/63976, intron 3 of 16)	1	3044539	3044599	61	+	100422968	uc021oez.1	160809	ENSG00000283572	MIR4251	microRNA 4251
chr1	3247894	3247942	49	*	MACS_peak_99	39	Intron (uc001akc.3/63976, intron 3 of 16)	1	3371147	3397677	26531	+	27237	uc001akg.4	-123205	ENSG00000130762	ARHGEF16	Rho guanine nucleotide exchange factor 16
chr1	3267519	3267567	49	*	MACS_peak_100	49	Intron (uc001akc.3/63976, intron 3 of 16)	1	3371147	3397677	26531	+	27237	uc001akg.4	-103580	ENSG00000130762	ARHGEF16	Rho guanine nucleotide exchange factor 16
chr1	3271701	3271749	49	*	MACS_peak_101	34	Intron (uc001akc.3/63976, intron 3 of 16)	1	3371147	3397677	26531	+	27237	uc001akg.4	-99398	ENSG00000130762	ARHGEF16	Rho guanine nucleotide exchange factor 16
chr1	3290035	3290083	49	*	MACS_peak_102	36	Intron (uc001akc.3/63976, intron 3 of 16)	1	3371147	3397677	26531	+	27237	uc001akg.4	-81064	ENSG00000130762	ARHGEF16	Rho guanine nucleotide exchange factor 16
chr1	3322528	3322576	49	*	MACS_peak_103	35	Intron (uc001akc.3/63976, intron 8 of 16)	1	3371147	3397677	26531	+	27237	uc001akg.4	-48571	ENSG00000130762	ARHGEF16	Rho guanine nucleotide exchange factor 16
chr1	3325818	3325866	49	*	MACS_peak_104	54	Intron (uc001akc.3/63976, intron 8 of 16)	1	3371147	3397677	26531	+	27237	uc001akg.4	-45281	ENSG00000130762	ARHGEF16	Rho guanine nucleotide exchange factor 16
chr1	3334624	3334702	79	*	MACS_peak_105	32	Intron (uc001akc.3/63976, intron 11 of 16)	1	3371147	3397677	26531	+	27237	uc001akg.4	-36445	ENSG00000130762	ARHGEF16	Rho guanine nucleotide exchange factor 16
chr1	3346874	3346922	49	*	MACS_peak_106	31	Intron (uc001akc.3/63976, intron 14 of 16)	1	3371147	3397677	26531	+	27237	uc001akg.4	-24225	ENSG00000130762	ARHGEF16	Rho guanine nucleotide exchange factor 16
chr1	3373790	3373838	49	*	MACS_peak_107	59	Promoter (2-3kb)	1	3371147	3397677	26531	+	27237	uc001akg.4	2643	ENSG00000130762	ARHGEF16	Rho guanine nucleotide exchange factor 16
chr1	3461670	3461780	111	*	MACS_peak_108	33	Intron (uc001akl.3/1953, intron 4 of 36)	1	3404506	3448012	43507	-	1953	uc001akk.3	-13658	ENSG00000162591	MEGF6	multiple EGF like domains 6
chr1	3466236	3466284	49	*	MACS_peak_109	32	Intron (uc001akl.3/1953, intron 4 of 36)	1	3477260	3477354	95	-	693135	uc021ofa.1	11070	ENSG00000207776	MIR551A	microRNA 551a
chr1	3478283	3478331	49	*	MACS_peak_110	32	Promoter (<=1kb)	1	3477260	3477354	95	-	693135	uc021ofa.1	-929	ENSG00000207776	MIR551A	microRNA 551a
chr1	3488490	3488538	49	*	MACS_peak_111	31	Intron (uc001akl.3/1953, intron 4 of 36)	1	3477260	3477354	95	-	693135	uc021ofa.1	-11136	ENSG00000207776	MIR551A	microRNA 551a
chr1	3514495	3514591	97	*	MACS_peak_112	45	Intron (uc001akl.3/1953, intron 2 of 36)	1	3404506	3528059	123554	-	1953	uc001akl.3	13468	ENSG00000162591	MEGF6	multiple EGF like domains 6
chr1	3519811	3519899	89	*	MACS_peak_113	35	Intron (uc001akl.3/1953, intron 1 of 36)	1	3404506	3528059	123554	-	1953	uc001akl.3	8160	ENSG00000162591	MEGF6	multiple EGF like domains 6
chr1	3574571	3574619	49	*	MACS_peak_114	40	Intron (uc001akp.3/7161, intron 1 of 13)	1	3569129	3652765	83637	+	7161	uc021off.1	5442	ENSG00000078900	TP73	tumor protein p73
chr1	3605077	3605125	49	*	MACS_peak_115	33	Promoter (2-3kb)	1	3607236	3646315	39080	+	7161	uc010nzj.2	-2111	ENSG00000078900	TP73	tumor protein p73
chr1	3620362	3620410	49	*	MACS_peak_116	40	Intron (uc001akp.3/7161, intron 3 of 13)	1	3614610	3652765	38156	+	7161	uc010nzk.2	5752	ENSG00000078900	TP73	tumor protein p73
chr1	3624591	3624639	49	*	MACS_peak_117	33	3' UTR	1	3614610	3652765	38156	+	7161	uc010nzk.2	9981	ENSG00000078900	TP73	tumor protein p73
chr1	3648533	3648595	63	*	MACS_peak_118	30	Promoter (4-5kb)	1	3644042	3652765	8724	+	7161	uc010nzl.2	4491	ENSG00000078900	TP73	tumor protein p73
chr1	3701562	3701610	49	*	MACS_peak_119	33	Intron (uc001akx.1/57470, intron 3 of 6)	1	3696784	3713068	16285	-	57470	uc001akx.1	11458	ENSG00000130764	LRRC47	leucine rich repeat containing 47
chr1	3744506	3744582	77	*	MACS_peak_120	34	Intron (uc001aky.2/9731, intron 15 of 21)	1	3732844	3753716	20873	-	9731	uc031pky.1	9134	ENSG00000116198	CEP104	centrosomal protein 104
chr1	3747202	3747250	49	*	MACS_peak_121	34	Intron (uc001aky.2/9731, intron 13 of 21)	1	3732844	3753716	20873	-	9731	uc031pky.1	6466	ENSG00000116198	CEP104	centrosomal protein 104
chr1	3786721	3786817	97	*	MACS_peak_122	33	Intron (uc001alb.3/1677, intron 5 of 6)	1	3773845	3801993	28149	+	1677	uc010nzn.2	12876	ENSG00000169598	DFFB	DNA fragmentation factor subunit beta
chr1	4025416	4025534	119	*	MACS_peak_123	33	Distal Intergenic	1	4000672	4012643	11972	+	728716	uc001ali.2	24744	NA	LINC01346	long intergenic non-protein coding RNA 1346
chr1	4048360	4048408	49	*	MACS_peak_124	33	Distal Intergenic	1	4000672	4012643	11972	+	728716	uc001ali.2	47688	NA	LINC01346	long intergenic non-protein coding RNA 1346
chr1	4071646	4071701	56	*	MACS_peak_125	42	Distal Intergenic	1	4000672	4012643	11972	+	728716	uc001ali.2	70974	NA	LINC01346	long intergenic non-protein coding RNA 1346
chr1	4108979	4109083	105	*	MACS_peak_126	31	Distal Intergenic	1	4000672	4012643	11972	+	728716	uc001ali.2	108307	NA	LINC01346	long intergenic non-protein coding RNA 1346
chr1	4194120	4194168	49	*	MACS_peak_127	32	Distal Intergenic	1	4000672	4012643	11972	+	728716	uc001ali.2	193448	NA	LINC01346	long intergenic non-protein coding RNA 1346
chr1	4718414	4718462	49	*	MACS_peak_128	35	Promoter (3-4kb)	1	4715105	4843851	128747	+	55966	uc001aln.3	3309	ENSG00000196581	AJAP1	adherens junctions associated protein 1
chr1	4784211	4784259	49	*	MACS_peak_129	35	Intron (uc001alm.1/55966, intron 2 of 5)	1	4715105	4843851	128747	+	55966	uc001aln.3	69106	ENSG00000196581	AJAP1	adherens junctions associated protein 1
chr1	4819244	4819292	49	*	MACS_peak_130	33	Intron (uc001alm.1/55966, intron 2 of 5)	1	4715105	4843851	128747	+	55966	uc001aln.3	104139	ENSG00000196581	AJAP1	adherens junctions associated protein 1
chr1	4837484	4837532	49	*	MACS_peak_131	34	3' UTR	1	4715105	4843851	128747	+	55966	uc001aln.3	122379	ENSG00000196581	AJAP1	adherens junctions associated protein 1
chr1	5001054	5001102	49	*	MACS_peak_132	41	Distal Intergenic	1	4715105	4843851	128747	+	55966	uc001aln.3	285949	ENSG00000196581	AJAP1	adherens junctions associated protein 1
chr1	5045566	5045614	49	*	MACS_peak_133	35	Distal Intergenic	1	4715105	4843851	128747	+	55966	uc001aln.3	330461	ENSG00000196581	AJAP1	adherens junctions associated protein 1
chr1	5313802	5313850	49	*	MACS_peak_134	44	Distal Intergenic	1	5624131	5624203	73	+	100616489	uc021ofm.1	-310281	ENSG00000264341	MIR4417	microRNA 4417
chr1	5425893	5425949	57	*	MACS_peak_135	30	Distal Intergenic	1	5624131	5624203	73	+	100616489	uc021ofm.1	-198182	ENSG00000264341	MIR4417	microRNA 4417
chr1	5555087	5555135	49	*	MACS_peak_136	33	Distal Intergenic	1	5624131	5624203	73	+	100616489	uc021ofm.1	-68996	ENSG00000264341	MIR4417	microRNA 4417
chr1	5695744	5695839	96	*	MACS_peak_137	34	Intron (uc001alp.1/uc001alp.1, intron 1 of 2)	1	5624131	5624203	73	+	100616489	uc021ofm.1	71613	ENSG00000264341	MIR4417	microRNA 4417
chr1	5747510	5747558	49	*	MACS_peak_138	35	Distal Intergenic	1	5624131	5624203	73	+	100616489	uc021ofm.1	123379	ENSG00000264341	MIR4417	microRNA 4417
chr1	5819993	5820041	49	*	MACS_peak_139	31	Distal Intergenic	1	5922732	5922801	70	-	100616421	uc021ofn.1	102760	ENSG00000264101	MIR4689	microRNA 4689
chr1	5913835	5913896	62	*	MACS_peak_140	35	Distal Intergenic	1	5922732	5922801	70	-	100616421	uc021ofn.1	8905	ENSG00000264101	MIR4689	microRNA 4689
chr1	5914771	5914859	89	*	MACS_peak_141	32	Distal Intergenic	1	5922732	5922801	70	-	100616421	uc021ofn.1	7942	ENSG00000264101	MIR4689	microRNA 4689
chr1	5938509	5938557	49	*	MACS_peak_142	47	Intron (uc001alq.2/261734, intron 19 of 29)	1	5922871	5928435	5565	-	261734	uc001alr.1	-10074	ENSG00000131697	NPHP4	nephrocystin 4
chr1	6015042	6015090	49	*	MACS_peak_143	32	Intron (uc001alq.2/261734, intron 6 of 29)	1	6052358	6161253	108896	+	8514	uc009vlv.2	-37268	ENSG00000069424	KCNAB2	potassium voltage-gated channel subfamily A regulatory beta subunit 2
chr1	6023927	6023975	49	*	MACS_peak_144	50	Intron (uc001alq.2/261734, intron 5 of 29)	1	6052358	6161253	108896	+	8514	uc009vlv.2	-28383	ENSG00000069424	KCNAB2	potassium voltage-gated channel subfamily A regulatory beta subunit 2
chr1	6053361	6053409	49	*	MACS_peak_145	33	Promoter (<=1kb)	1	5937153	6052533	115381	-	261734	uc009vlt.2	-828	ENSG00000131697	NPHP4	nephrocystin 4
chr1	6190707	6190755	49	*	MACS_peak_146	53	Promoter (1-2kb)	1	6161847	6191808	29962	-	26038	uc001alz.2	1053	ENSG00000116254	CHD5	chromodomain helicase DNA binding protein 5
chr1	6217161	6217209	49	*	MACS_peak_147	31	Intron (uc001amb.2/26038, intron 3 of 41)	1	6181165	6206931	25767	-	26038	uc001amc.1	-10230	ENSG00000116254	CHD5	chromodomain helicase DNA binding protein 5
chr1	6245237	6245285	49	*	MACS_peak_148	31	3' UTR	1	6161847	6240194	78348	-	26038	uc001amb.2	-5043	ENSG00000116254	CHD5	chromodomain helicase DNA binding protein 5
chr1	6249062	6249130	69	*	MACS_peak_149	36	Intron (uc001amd.3/6146, intron 3 of 3)	1	6161847	6240194	78348	-	26038	uc001amb.2	-8868	ENSG00000116254	CHD5	chromodomain helicase DNA binding protein 5
chr1	6249380	6249428	49	*	MACS_peak_150	32	Intron (uc001amd.3/6146, intron 3 of 3)	1	6161847	6240194	78348	-	26038	uc001amb.2	-9186	ENSG00000116254	CHD5	chromodomain helicase DNA binding protein 5
chr1	6311366	6311449	84	*	MACS_peak_151	30	Exon (uc001amp.2/387509, exon 4 of 6)	1	6304252	6305638	1387	+	390992	uc009vly.2	7114	ENSG00000173673	HES3	hes family bHLH transcription factor 3
chr1	6358119	6358294	176	*	MACS_peak_152	34	Intron (uc001amq.3/11332, intron 6 of 8)	1	6307406	6321035	13630	-	387509	uc001amp.2	-37084	ENSG00000158292	GPR153	G protein-coupled receptor 153
chr1	6370374	6370422	49	*	MACS_peak_153	38	Intron (uc001amq.3/11332, intron 6 of 8)	1	6324332	6419004	94673	-	11332	uc001amq.3	48582	ENSG00000097021	ACOT7	acyl-CoA thioesterase 7
chr1	6455883	6455931	49	*	MACS_peak_154	36	Promoter (2-3kb)	1	6324332	6453826	129495	-	11332	uc001amu.3	-2057	ENSG00000097021	ACOT7	acyl-CoA thioesterase 7
chr1	6512617	6512707	91	*	MACS_peak_155	31	Promoter (4-5kb)	1	6508103	6521004	12902	+	83715	uc001amz.3	4514	ENSG00000187017	ESPN	espin
chr1	6550744	6550830	87	*	MACS_peak_156	35	Promoter (<=1kb)	1	6526152	6550654	24503	-	57449	uc009vmb.2	-90	ENSG00000171680	PLEKHG5	pleckstrin homology and RhoGEF domain containing G5
chr1	6557190	6557238	49	*	MACS_peak_157	31	Promoter (<=1kb)	1	6526152	6557156	31005	-	57449	uc031plb.1	-34	ENSG00000171680	PLEKHG5	pleckstrin homology and RhoGEF domain containing G5
chr1	6567140	6567222	83	*	MACS_peak_158	31	Intron (uc001anp.2/57449, intron 1 of 21)	1	6526152	6557484	31333	-	57449	uc001ano.1	-9656	ENSG00000171680	PLEKHG5	pleckstrin homology and RhoGEF domain containing G5
chr1	6674050	6674098	49	*	MACS_peak_159	61	Promoter (<=1kb)	1	6673756	6684093	10338	+	148479	uc001aob.4	294	ENSG00000116273	PHF13	PHD finger protein 13
chr1	6701716	6701764	49	*	MACS_peak_160	36	Intron (uc001aof.2/55735, intron 10 of 15)	1	6685210	6695646	10437	+	90326	uc001aoe.2	16506	ENSG00000041988	THAP3	THAP domain containing 3
chr1	6724404	6724452	49	*	MACS_peak_161	30	Intron (uc001aof.2/55735, intron 4 of 15)	1	6694228	6761966	67739	-	55735	uc001aof.2	37514	ENSG00000007923	DNAJC11	DnaJ heat shock protein family (Hsp40) member C11
chr1	6770019	6770067	49	*	MACS_peak_162	32	Distal Intergenic	1	6694228	6761966	67739	-	55735	uc010nzu.1	-8053	ENSG00000007923	DNAJC11	DnaJ heat shock protein family (Hsp40) member C11
chr1	6845571	6845619	49	*	MACS_peak_163	37	Promoter (<=1kb)	1	6845384	7829766	984383	+	23261	uc001aoi.3	187	ENSG00000171735	CAMTA1	calmodulin binding transcription activator 1
chr1	6859422	6859470	49	*	MACS_peak_164	38	Intron (uc001aoh.3/23261, intron 1 of 3)	1	6845384	7829766	984383	+	23261	uc001aoi.3	14038	ENSG00000171735	CAMTA1	calmodulin binding transcription activator 1
chr1	7034586	7034634	49	*	MACS_peak_165	31	Intron (uc001aoi.3/23261, intron 3 of 22)	1	6845384	7829766	984383	+	23261	uc001aoi.3	189202	ENSG00000171735	CAMTA1	calmodulin binding transcription activator 1
chr1	7037233	7037281	49	*	MACS_peak_166	36	Intron (uc001aoi.3/23261, intron 3 of 22)	1	6845384	7829766	984383	+	23261	uc001aoi.3	191849	ENSG00000171735	CAMTA1	calmodulin binding transcription activator 1
chr1	7114024	7114072	49	*	MACS_peak_167	40	Intron (uc001aoi.3/23261, intron 3 of 22)	1	6845384	7829766	984383	+	23261	uc001aoi.3	268640	ENSG00000171735	CAMTA1	calmodulin binding transcription activator 1
chr1	7119685	7119733	49	*	MACS_peak_168	43	Intron (uc001aoi.3/23261, intron 3 of 22)	1	6845384	7829766	984383	+	23261	uc001aoi.3	274301	ENSG00000171735	CAMTA1	calmodulin binding transcription activator 1
chr1	7235263	7235335	73	*	MACS_peak_169	32	Intron (uc001aoi.3/23261, intron 4 of 22)	1	6845384	7829766	984383	+	23261	uc001aoi.3	389879	ENSG00000171735	CAMTA1	calmodulin binding transcription activator 1
chr1	7323149	7323213	65	*	MACS_peak_170	31	Intron (uc001aoi.3/23261, intron 5 of 22)	1	7732054	7805082	73029	+	23261	uc010nzv.1	-408841	ENSG00000171735	CAMTA1	calmodulin binding transcription activator 1
chr1	7351196	7351244	49	*	MACS_peak_171	31	Intron (uc001aoi.3/23261, intron 5 of 22)	1	7732054	7805082	73029	+	23261	uc010nzv.1	-380810	ENSG00000171735	CAMTA1	calmodulin binding transcription activator 1
chr1	7378139	7378212	74	*	MACS_peak_172	32	Intron (uc001aoi.3/23261, intron 5 of 22)	1	7732054	7805082	73029	+	23261	uc010nzv.1	-353842	ENSG00000171735	CAMTA1	calmodulin binding transcription activator 1
chr1	7463192	7463240	49	*	MACS_peak_173	30	Intron (uc001aoi.3/23261, intron 5 of 22)	1	7732054	7805082	73029	+	23261	uc010nzv.1	-268814	ENSG00000171735	CAMTA1	calmodulin binding transcription activator 1
chr1	7496608	7496674	67	*	MACS_peak_174	41	Intron (uc001aoi.3/23261, intron 5 of 22)	1	7732054	7805082	73029	+	23261	uc010nzv.1	-235380	ENSG00000171735	CAMTA1	calmodulin binding transcription activator 1
chr1	7534875	7534923	49	*	MACS_peak_175	35	Intron (uc001aoi.3/23261, intron 6 of 22)	1	7732054	7805082	73029	+	23261	uc010nzv.1	-197131	ENSG00000171735	CAMTA1	calmodulin binding transcription activator 1
chr1	7580474	7580522	49	*	MACS_peak_176	34	Intron (uc001aoi.3/23261, intron 6 of 22)	1	7732054	7805082	73029	+	23261	uc010nzv.1	-151532	ENSG00000171735	CAMTA1	calmodulin binding transcription activator 1
chr1	7610845	7610893	49	*	MACS_peak_177	36	Intron (uc001aoi.3/23261, intron 6 of 22)	1	7732054	7805082	73029	+	23261	uc010nzv.1	-121161	ENSG00000171735	CAMTA1	calmodulin binding transcription activator 1
chr1	7701832	7701936	105	*	MACS_peak_178	30	Intron (uc001aoi.3/23261, intron 7 of 22)	1	7732054	7805082	73029	+	23261	uc010nzv.1	-30118	ENSG00000171735	CAMTA1	calmodulin binding transcription activator 1
chr1	7727847	7727946	100	*	MACS_peak_179	60	Promoter (4-5kb)	1	7732054	7805082	73029	+	23261	uc010nzv.1	-4108	ENSG00000171735	CAMTA1	calmodulin binding transcription activator 1
chr1	7764929	7765064	136	*	MACS_peak_180	31	Intron (uc001aoi.3/23261, intron 11 of 22)	1	7740148	7829766	89619	+	23261	uc001aok.4	24781	ENSG00000171735	CAMTA1	calmodulin binding transcription activator 1
chr1	7869892	7869944	53	*	MACS_peak_181	33	Intron (uc009vmg.1/8863, intron 11 of 18)	1	7844714	7905237	60524	+	8863	uc010nzw.2	25178	ENSG00000049246	PER3	period circadian regulator 3
chr1	7913704	7913782	79	*	MACS_peak_182	34	Promoter (<=1kb)	1	7907672	7913565	5894	-	10911	uc001aos.3	-139	ENSG00000049247	UTS2	urotensin 2
chr1	7993827	7993906	80	*	MACS_peak_183	43	Intron (uc001aot.3/3604, intron 7 of 8)	1	7975931	8003225	27295	-	3604	uc001aot.3	9319	ENSG00000049249	TNFRSF9	TNF receptor superfamily member 9
chr1	8031854	8031902	49	*	MACS_peak_184	50	Intron (uc001aou.4/11315, intron 5 of 6)	1	8021714	8045342	23629	+	11315	uc001aox.4	10140	ENSG00000116288	PARK7	Parkinsonism associated deglycase
chr1	8038104	8038211	108	*	MACS_peak_185	39	Intron (uc001aou.4/11315, intron 6 of 6)	1	8021714	8045342	23629	+	11315	uc001aox.4	16390	ENSG00000116288	PARK7	Parkinsonism associated deglycase
chr1	8041830	8041878	49	*	MACS_peak_186	38	Intron (uc001aou.4/11315, intron 6 of 6)	1	8021714	8045342	23629	+	11315	uc001aox.4	20116	ENSG00000116288	PARK7	Parkinsonism associated deglycase
chr1	8105339	8105415	77	*	MACS_peak_187	36	Distal Intergenic	1	8071779	8086393	14615	-	54206	uc001aoz.3	-18946	ENSG00000116285	ERRFI1	ERBB receptor feedback inhibitor 1
chr1	8201532	8201588	57	*	MACS_peak_188	39	Distal Intergenic	1	8071779	8086393	14615	-	54206	uc001aoz.3	-115139	ENSG00000116285	ERRFI1	ERBB receptor feedback inhibitor 1
chr1	8259310	8259395	86	*	MACS_peak_189	31	Distal Intergenic	1	8384390	8404227	19838	+	50651	uc001apb.3	-124995	ENSG00000162426	SLC45A1	solute carrier family 45 member 1
chr1	8289682	8289730	49	*	MACS_peak_190	31	Distal Intergenic	1	8384390	8404227	19838	+	50651	uc001apb.3	-94660	ENSG00000162426	SLC45A1	solute carrier family 45 member 1
chr1	8301013	8301066	54	*	MACS_peak_191	40	Distal Intergenic	1	8384390	8404227	19838	+	50651	uc001apb.3	-83324	ENSG00000162426	SLC45A1	solute carrier family 45 member 1
chr1	8391210	8391258	49	*	MACS_peak_192	31	Promoter (1-2kb)	1	8390198	8404227	14030	+	50651	uc001apc.3	1012	ENSG00000162426	SLC45A1	solute carrier family 45 member 1
chr1	8403927	8403978	52	*	MACS_peak_193	37	Exon (uc001apb.3/50651, exon 8 of 8)	1	8390198	8404227	14030	+	50651	uc001apc.3	13729	ENSG00000162426	SLC45A1	solute carrier family 45 member 1
chr1	8589639	8589687	49	*	MACS_peak_194	36	Promoter (3-4kb)	1	8420172	8585844	165673	-	473	uc010nzx.1	-3795	ENSG00000142599	RERE	arginine-glutamic acid dipeptide repeats
chr1	8623296	8623344	49	*	MACS_peak_195	39	Intron (uc001ape.3/473, intron 5 of 23)	1	8420172	8585844	165673	-	473	uc010nzx.1	-37452	ENSG00000142599	RERE	arginine-glutamic acid dipeptide repeats
chr1	8626519	8626596	78	*	MACS_peak_196	32	Intron (uc001ape.3/473, intron 5 of 23)	1	8420172	8585844	165673	-	473	uc010nzx.1	-40675	ENSG00000142599	RERE	arginine-glutamic acid dipeptide repeats
chr1	8669002	8669075	74	*	MACS_peak_197	47	Intron (uc001ape.3/473, intron 5 of 23)	1	8420172	8585844	165673	-	473	uc010nzx.1	-83158	ENSG00000142599	RERE	arginine-glutamic acid dipeptide repeats
chr1	8901539	8901587	49	*	MACS_peak_198	31	Distal Intergenic	1	8412464	8877699	465236	-	473	uc001apf.3	-23840	ENSG00000142599	RERE	arginine-glutamic acid dipeptide repeats
chr1	8938415	8938470	56	*	MACS_peak_199	36	Promoter (<=1kb)	1	8938894	8939943	1050	+	100505975	uc021oft.1	-424	ENSG00000230679	ENO1-AS1	ENO1 antisense RNA 1
chr1	8957109	8957164	56	*	MACS_peak_200	35	Distal Intergenic	1	8931006	8939151	8146	-	2023	uc009vmm.3	-17958	ENSG00000074800	ENO1	enolase 1
chr1	8963713	8963793	81	*	MACS_peak_201	35	Distal Intergenic	1	8931006	8939151	8146	-	2023	uc009vmm.3	-24562	ENSG00000074800	ENO1	enolase 1
chr1	9013099	9013194	96	*	MACS_peak_202	31	Intron (uc031plc.1/765, intron 2 of 7)	1	9005893	9035148	29256	+	765	uc031pld.1	7206	ENSG00000131686	CA6	carbonic anhydrase 6
chr1	9014101	9014149	49	*	MACS_peak_203	34	Intron (uc031plc.1/765, intron 2 of 7)	1	9005893	9035148	29256	+	765	uc031pld.1	8208	ENSG00000131686	CA6	carbonic anhydrase 6
chr1	9039852	9039900	49	*	MACS_peak_204	46	Distal Intergenic	1	9005893	9035148	29256	+	765	uc031pld.1	33959	ENSG00000131686	CA6	carbonic anhydrase 6
chr1	9051751	9051799	49	*	MACS_peak_205	37	Distal Intergenic	1	9063359	9086404	23046	-	155184	uc009vmo.1	34605	ENSG00000197241	SLC2A7	solute carrier family 2 member 7
chr1	9064546	9064594	49	*	MACS_peak_206	34	Intron (uc009vmo.1/155184, intron 11 of 11)	1	9063359	9086404	23046	-	155184	uc009vmo.1	21810	ENSG00000197241	SLC2A7	solute carrier family 2 member 7
chr1	9076137	9076185	49	*	MACS_peak_207	37	Intron (uc009vmo.1/155184, intron 5 of 11)	1	9063359	9086404	23046	-	155184	uc009vmo.1	10219	ENSG00000197241	SLC2A7	solute carrier family 2 member 7
[truncated: 18,539 more rows]
